# Supplementary material for: A long noncoding RNA HILinc1 enhances pear thermotolerance by stabilizing PbHILT1 transcripts through complementary base pairing
Source: Commun Biol. 2022 Oct 26;5:1134. doi: 10.1038/s42003-022-04010-7 (PMC9606298; doi:10.1038/s42003-022-04010-7)
Supplement: Supplementary file 4 — Supplementary Data 1 [file 42003_2022_4010_MOESM4_ESM.xls]

## Sheet: Sheet1
Supplementary Data. Primers used in this study
Oligonucleotides	Sequence (5'-3')
Primers for RT-qPCR detection
qPCR-HILinc1 (Linc1)-F	GCTACCTTTCTCACCTTCAGCTTCG
qPCR-HILinc1 (Linc1)-R	TCGGGTGGTGACTTTGGTGC
qPCR-PbHILT1-F	TCCCAAGTCCTCCAACAAGTCC
qPCR-PbHILT1-R	GGTGTTGGTGATTGAAGGGATTGAG
qPCR-PbHILT2-F	GCTGGCTGTTGCCGCTG
qPCR-PbHILT2-R	TCCCACACCTAAGCCAGTTGC
qPCR-PbHSFA1b-F	AGCCATTTCTGAGATCCAGTCTTCC
qPCR-PbHSFA1b-R	TCTCCCATCCAAACCTGCTGAC
qPCR-PbMBF1c-F	CGACCCGAAGGCGGTGAAC
qPCR-PbMBF1c-R	TCGCCAGTCGCACCTCC
qPCR-PbAPX1-F	GTTGTTGCTGTTGAGATTACTGGTGG
qPCR-PbAPX1-R	TGACCACCGGAGAGAGCAAC
qPCR-PbTPS5-F	ACGAGACATTTGGAAGGGAAGGATAC
qPCR-PbTPS5-R	CTTCTCATTTCCTTGGCGGCAG
qPCR-PbHSP90-2-F	AAGAAGGAAGAGGAGGGAAAGGTTG
qPCR-PbHSP90-2-R	GATCTCCTCTGGCTTCCTCATCC
qPCR-PbClBp3-F	TCCGAGTTGGCTGAGCAGTG
qPCR-PbClBp3-R	ACTCCCATACTTCAACTCAGCCGCAC
qPCR-MSTRG.28042.1-F	TCCAGACAAGCAGAAACCGAGAC
qPCR-MSTRG.28042.1-R	TCCTCTTCGCCGTCCTCTCC
qPCR-MSTRG.11803.1-F	CGTCGCGGCCATCGTTC
qPCR-MSTRG.11803.1-R	CCCAAATACAAAGAGGACCCACTGAC
qPCR-MSTRG.19070.1-F	CGATGGGTTCTCTTTGTTTCCGTG
qPCR-MSTRG.19070.1-R	TCGGCGCTTCCTCTTCAGTC
qPCR-MSTRG.320.1-F	CCCATCATCCAACCACGAACAC
qPCR-MSTRG.320.1-R	ATCAAGATGGTGCGTAGAGTTCCAG
qPCR-MSTRG.12707.1-F	AGGCTCGCAAGATGAATAGGAAGG
qPCR-MSTRG.12707.1-R	TGATGAAACTGTGGCGCACG
qPCR-MSTRG.35275.1-F	TGTCGTTATGGTGAGAGTGTGATTGG
qPCR-MSTRG.35275.1-R	AGACGCTACCTCCCTCCATCC
qPCR-MSTRG.20612.1-F	TCAGTCCCAACAGTCCGAATCC
qPCR-MSTRG.20612.1-R	GTGGTGAAGGAGGAGAGGGAAACAG
qPCR-MSTRG.6686.1-F	ACCCTAATCAGTCCCGCACC
qPCR-MSTRG.6686.1-R	TTAGAGGAGGAGGAGGACCGAG
qPCR-MSTRG.38432.1-F	AGGTAAGGGTTTGTGATTTGCGATG
qPCR-MSTRG.38432.1-R	CCTCACCAACCCATCAACAATCG
qPCR-PbPIP2A-F	GCCAGCTCCCCTCATCGACT
qPCR-PbPIP2A-R	CCGCAGTCTCCGGTTGAGTT
qPCR-PbNCED1-F	CGCCATTACCGAACGACACG
qPCR-PbNCED1-R	GCGTCCTTGGCATTCTTGTCG
qPCR-PbHSP15.7-F	GGAAGGCGGGAAAGAAATAGAGAAGG
qPCR-PbHSP15.7-R	ACTTTGGAGGTTTGGTGGGTCG
qPCR-PbHSP16.9-I1-F	ACTCCCTTCACCGTCCCAAACC
qPCR-PbHSP16.9-I1-R	CCCTGTTCTCCTCCACCTCTATCTTC
qPCR-PbHSP23.6-F	TCGCCATCACCCGCTCC
qPCR-PbHSP23.6-R	GGCGAGAACGGAACGAACAC
qPCR-PbHSP70-F	TTATGAAGGAGAGCGGGCGAGG
qPCR-PbHSP70-R	CCATCTTCTCTATCTCCTCCTTGCTC
qPCR-GUS-F	TGGCAAACATGAGGACACTCC
qPCR-GUS-R	CCGCAAGACGCATCAACTCT
qPCR-PbHSFA4b-F	AGGAGCGGCATGGATTGGAG
qPCR-PbHSFA4b-R	ACCTTCTCTTTCGCTCACGGAC
qPCR-PbActin-F	TGACCGAATGAGCAAGGAAATTACT
qPCR-PbActin-R	TACTCAGCTTTGGCAATCCACATC
Primers for RT-PCR detection
structure analysis-HILinc1-F	CACTTCAATGATTCATTTACTTTGTGTACAGCAC
structure analysis-HILinc1-R	TGACAAGTGATGTGCTGGTCCATTTG
structure analysis-PbActin-F	TGACCGAATGAGCAAGGAAATTACT
structure analysis-PbActin-R	TACTCAGCTTTGGCAATCCACATC
subcellular distribution analysis-HILinc1-F	GCTACCTTTCTCACCTTCAGCTTCG
subcellular distribution analysis-HILinc1-R	TCGGGTGGTGACTTTGGTGC
subcellular distribution analysis-PbGAPDH-F	TGGTGTGAACGAGAAGGAAT
subcellular distribution analysis-PbGAPDH-R	CCCTCAACAATCCCAAACC
subcellular distribution analysis-tRNA-F	GCACCAGTGGTCTAGTGGTAGAATAG
subcellular distribution analysis-tRNA-R	TGCACCAGCCGGGAATCG
subcellular distribution analysis-U6-F	GGGGACATCCGATAAAATT
subcellular distribution analysis-U6-R	ACCATTTCTCGATTTGTGCGTGTC
RPA-set1-F	CGGATAGAGATAACGAACTTGTCGTAGG
RPA-set1-R	CCATCTTGTATGCCTTGGCACC
RPA-set2-F	TCCCAAGTCCTCCAACAAGTCC
RPA-set2-R	GGTGTTGGTGATTGAAGGGATTGAG
RPA-PbActin-F	TGACCGAATGAGCAAGGAAATTACT
RPA-PbActin-R	TACTCAGCTTTGGCAATCCACATC
Primers for 5' RACE
Adaptor Primer	GGCCACGCGTCGACTAGTACGGGGGGG
Nested Primer-F	GGCCACGCGTCGACTAGTAC
HILinc1-5' RACE-Nested Primer-R1	GCAAGTTTTTACAAACCATAGCCTAAAGAAGTAGAAATC
HILinc1-5' RACE-Nested Primer-R2	GCCTAAAGAAGTAGAAATCTTCTGGTATAATCGTACG
Primers for 3' RACE
3' RACE-RT-Primer	CCAGTGAGCAGAGTGACGAGGACTCGAGCTCAAGCTTTTTTTTTTTTTTTTT
3' RACE-Nested Primer-R1	CCAGTGAGCAGAGTGACG
3' RACE-Nested Primer-R2	GAGGACTCGAGCTCAAGC
HILinc1-3' RACE-Nested Primer-F1	TGGTTACTTTGGTGCCAAGGC
HILinc1-3' RACE-Nested Primer-F2	GCCAAGGCATACAAGATGGTCAC
Primers for vector construction
pFGC5941-HILinc1 OE-F	TTACATTTACAATTACCATGGCACTTCAATGATTCATTTACTTTGTGTACAGCAC	Plasmid ID in Addgene: 192008
pFGC5941-HILinc1 OE-R	ACTCTAGGGACTAGTCCCGGGTGACAAGTGATGTGCTGGTCCATTTGG
pFGC5941-HILinc1 RNAi-F1	CATGCCATGGTCTTCTGTGGAAAGTATTCAGTTTGTTG	Plasmid ID in Addgene: 192009
pFGC5941-HILinc1 RNAi-R1	CGCATTTAAATAGCGTCTGTGTGATTCTCCTG
pFGC5941-HILinc1 RNAi-F2	TCCCCCGGGTCTTCTGTGGAAAGTATTCAGTTTGTTG
pFGC5941-HILinc1 RNAi-R2	CGCGGATCCAGCGTCTGTGTGATTCTCCTG
pCAMBIA1305-pHILinc1190-F	ATTCGAGCTCGGTACCCGGGGATCCATGGTGACAGGCCGCTGG	Plasmid ID in Addgene: 192010
pCAMBIA1305-pHILinc848-F	ATTCGAGCTCGGTACCCGGGGATCCACAAATATAGTGCATAATTGC	Plasmid ID in Addgene: 192011
pCAMBIA1305-pHILinc1190/848-R	GAAATTTACCCTCAGATCTACCATGGGGTGTGATTTAGACAAGTGTAGGGC
pET-30a-PbHSFA4b-F	AAGGCCATGGCTGATATCGGATCCATGGAGGAAGTTCAAGGT	Plasmid ID in Addgene: 192012
pET-30a-PbHSFA4b-R	GTGGTGGTGGTGGTGGTGCTCGAGAGTTTTCTCTACTGGAG
pGADT7-PbHSFA4b-F	ATGGCCATGGAGGCCAGTGAATTCATGGAGGAAGTTCAAGGT	Plasmid ID in Addgene: 192013
pGADT7-PbHSFA4b-R	CTGCAGCTCGAGCTCGATGGATCCTCAAGTTTTCTCTACTGGAG
pHis2-pHILinc1-HSE-F	TACGACTCACTATAGGGCGAATTCATGGTGACAGGCCGCTGG	Plasmid ID in Addgene: 192014
pHis2-pHILinc1-HSE-R	ATCGATTCGCGAACGCGTGAGCTCTCAATAGGTAGTTTTGG
pFGC5941-PbHSFA4b OE-F	TTACATTTACAATTACCATGGAAATGGAGGAAGTTCAAGGT	Plasmid ID in Addgene: 192015
pFGC5941-PbHSFA4b OE-R	ACTCTAGGGACTAGTCCCGGGTCAAGTTTTCTCTAC
pFGC5941-PbHSFA4b RNAi-F1	CATGCCATGGCGGCTTTTGTGGCTAGGG	Plasmid ID in Addgene: 192016
pFGC5941-PbHSFA4b RNAi-R1	CGCATTTAAATCTTGTAGATTCATCCGCCTCTCG
pFGC5941-PbHSFA4b RNAi-F2	TCCCCCGGGCGGCTTTTGTGGCTAGGG
pFGC5941-PbHSFA4b RNAi-R2	CGCGGATCCCTTGTAGATTCATCCGCCTCTCG
HILinc1△CF-R	GAAAAAAAGTAAAATAAGGTGACCATCTTGTTCTATCCGCAAACTACTTTC	Plasmid ID in Addgene: 192017
HILinc1△CF-F	GCTATGAAAAGAAAGTAGTTTGCGGATAGAACAAGATGGTCACCTTATTTTAC
pFGC5941-PbHILT1 OE-F	TTACATTTACAATTACCATGGAAATGGTGACAGGCCGCTGG	Plasmid ID in Addgene: 192018
pFGC5941-PbHILT1mut OE-F	TTACATTTACAATTACCATGGAAATGAGTGACAGGCCGCTGG	Plasmid ID in Addgene: 192019
pFGC5941-PbHILT1/PbHILT1mut OE-R	ACTCTAGGGACTAGTCCCGGGTCAATAGGTAGTTTTGGTTGAGAGTAGTAAG
pFGC5941-PbHILT1 RNAi-F1	CATGCCATGGGGAAGTGTGGCAAATACACCGAGC	Plasmid ID in Addgene: 192020
pFGC5941-PbHILT1 RNAi-R1	CGCATTTAAATTCAATAGGTAGTTTTGGTTGAGAGTAGTAAG
pFGC5941-PbHILT1 RNAi-F2	TCCCCCGGGGGAAGTGTGGCAAATACACCGAGC
pFGC5941-PbHILT1 RNAi-R2	CGCGGATCCTCAATAGGTAGTTTTGGTTGAGAGTAGTAAG
pGBKT7-PbHILT1-F	CATATGGCCATGGAGGCCGAATTCATGGTGACAGGCCGCTGG	Plasmid ID in Addgene: 192021
pGBKT7-PbHILT1-R	CGGCCGCTGCAGGTCGACGGATCCTCAATAGGTAGTTTTGG
pFGC5941-PbHSFA1b OE-F	TTACATTTACAATTACCATGGAAATGGAGGGAGTCGAAGACG	Plasmid ID in Addgene: 192022
pFGC5941-PbHSFA1b OE-R	ACTCTAGGGACTAGTCCCGGGTCAACCAGTTCTGCTCCCC
pFGC5941-PbHSFA1b RNAi-F1	CATGCCATGGGGCAAGAAGATGAAATTTTAG	Plasmid ID in Addgene: 192023
pFGC5941-PbHSFA1b RNAi-R1	CGCATTTAAATCAGGAAATCTAGACTCTTC
pFGC5941-PbHSFA1b RNAi-F2	TCCCCCGGGGGCAAGAAGATGAAATTTTAG
pFGC5941-PbHSFA1b RNAi-R2	CGCGGATCCCAGGAAATCTAGACTCTTC
pGEX-4T-PbHSFA1b-F	GATCTGGTTCCGCGTGGATCCATGGAGGGAGTCGAAGAC	Plasmid ID in Addgene: 192024
pGEX-4T-PbHSFA1b-R	GTCACGATGCGGCCGCTCGAGTCAACCAGTTCTGCTCC
BiFC-PbHILT1-F	ATCTATCTCTCTCGAGGTACCATGGTGACAGGCCGCTGG	Plasmid ID in Addgene: 192025
BiFC-PbHILT1-R	CTTGTCTCCACCTCCACTAGTATAGGTAGTTTTGGTTGA
BiFC-PbHSFA1b-F	ATCTATCTCTCTCGAGGTACCATGGAGGGAGTCGAAGAC	Plasmid ID in Addgene: 192026
BiFC-PbHSFA1b-R	CTTGTCTCCACCTCCACTAGTACCAGTTCTGCTCCCCGA
pGADT7-PbHSFA1b-F	ATGGCCATGGAGGCCAGTGAATTCATGGAGGGAGTCGAAGAC	Plasmid ID in Addgene: 192027
pGADT7-PbHSFA1b-R	CTGCAGCTCGAGCTCGATGGATCCTCAACCAGTTCTGCTC
pET-30a-PbHILT1-F	AAGGCCATGGCTGATATCGGATCCATGGTGACAGGCCGCTGG	Plasmid ID in Addgene: 192028
pET-30a-PbHILT1-R	GTGGTGGTGGTGGTGGTGCTCGAGATAGGTAGTTTTGGTTGAGAGTAGTAAG
pCAMBIA1300-nLUC-PbHILT1-F	CACGGGGGACGAGCTCGGTACCATGGTGACAGGCCGCTGG	Plasmid ID in Addgene: 192029
pCAMBIA1300-nLUC-PbHILT1-R	CGCGTACGAGATCTGGTCGACATAGGTAGTTTTGGTTGAG
pCAMBIA1300-cLUC-PbHSFA1b-F	GTACGCGTCCCGGGGCGGTACCATGGAGGGAGTCGAAGAC	Plasmid ID in Addgene: 192030
pCAMBIA1300-cLUC-PbHSFA1b-R	ACGAAAGCTCTGCAGGTCGACACCAGTTCTGCTCCCCG
pGreenII-0080-pPbMBF1c-F	TCACTATAGGGCGAATTGGGTACCTAATTATTATTTGACGG	Plasmid ID in Addgene: 192031
pGreenII-0080-pPbMBF1c-R	CTAGTGGATCCCCCGGGCTGCAGCGTCGGAGATTTGTCGG
Biotinylated probes for EMSA
EMSA-pHILinc1-HSE-F	5'biotin-TTAACCTTCTTCTGGAAGTGTGG
EMSA-pHILinc1-HSE-R	5'biotin-CCACACTTCCAGAAGAAGGTTAA
EMSA-pHILinc1-HSEm-F	5'biotin-TTAACCAACAACTGGTTGTGTGG
EMSA-pHILinc1-HSEm-R	5'biotin-CCACACAACCAGTTGTTGGTTAA
EMSA-pPbMBF1c-HSE1-F	5'biotin-AAATATAAGAATCTTCCAGCCAAGC
EMSA-pPbMBF1c-HSE1-R	5'biotin-GCTTGGCTGGAAGATTCTTATATTT
EMSA-pPbMBF1c-HSE1m-F	5'biotin-AAATATAACTATCATACAGCCAAGC
EMSA-pPbMBF1c-HSE1m-R	5'biotin-GCTTGGCTGTATGATAGTTATATTT
EMSA-pPbMBF1c-HSE2-F	5'biotin-CCCACGAATTTTCATTTTCCATGA
EMSA-pPbMBF1c-HSE2-R	5'biotin-TCATGGAAAATGAAAATTCGTGGG
EMSA-pPbMBF1c-HSE2m-F	5'biotin-CCCACCAATTTTGATTGAGCATGA
EMSA-pPbMBF1c-HSE2m-R	5'biotin-TCATGCTCAATCAAAATTGGTGGG
EMSA-pPbMBF1c-HSE3-F	5'biotin-AAACAGAACCTTTGAGAACGTTCCAGAG
EMSA-pPbMBF1c-HSE3-R	5'biotin-CTCTGGAACGTTCTCAAAGGTTCTGTTT
Primers for northern blot probes
NB-PbHILT1(T7)-antisense-F	TAATACGACTCACTATAGGGGATTACGGACTTGTTGGAGGAC
NB-PbHILT1-antisense-R	ATTCCTTGGCACCAAAGTTACC
NB-HILinc1(T7)-antisense-F	TAATACGACTCACTATAGGGATGCCTTGGCACCAAAGTAACC
NB-HILinc1-antisense-R	GATAACGAACTTGTCGTAGGATGAG
NB-PbHILT1(T7)-sense-F	TAATACGACTCACTATAGGGATTCCTTGGCACCAAAGTTACC
NB-PbHILT1-sense-R	GATTACGGACTTGTTGGAGGAC
NB-HILinc1(T7)-sense-F	TAATACGACTCACTATAGGGGATAACGAACTTGTCGTAGGATGAG
NB-HILinc1-sense-R	ATGCCTTGGCACCAAAGTAACC
NB-U6(T7)-F	TAATACGACTCACTATAGGGAAAAATTTGGACCATTTC
NB-U6-R	TTGGGGACATCCGATAAAATTG

## Sheet: Sheet2
Supplementary Data. Access numbers of genes used in this study
Genes	Gene ID in the genome of pear (Pyrus bretschneideri Rehd)	Accession numbers in NCBI
PbGAPDH	Pbr036263.1	NM_001302290.1
PbHSFA1b	Pbr041026.1	XM_009363464.2
PbHSFA4b	Pbr016090.1	XM_009354444.2
PbMBF1c	／	XM_009338646.2
PbAPX1	Pbr014180.2	XM_009354139.1
PbTPS5	Pbr013857.1	XM_018650697.1
PbPIP2A	Pbr027402.1	XM_009357380.2
PbNCED1	／	JN602255.1
PbHSP15.7	／	XM_009372334.2
PbHSP16.9-I1	Pbr026625.1	XM_009357115.2
PbHSP23.6	／	XM_009374603.2
PbHSP70	Pbr007374.1	XM_009367930.2
PbHSP90-2	Pbr008682.1	XM_009368990.2
PbClBp3	Pbr006400.1	XM_009367569.2
