# Supplementary material for: A long noncoding RNA HILinc1 enhances pear thermotolerance by stabilizing PbHILT1 transcripts through complementary base pairing
Source: Commun Biol. 2022 Oct 26;5:1134. doi: 10.1038/s42003-022-04010-7 (PMC9606298; doi:10.1038/s42003-022-04010-7)
Supplement: Supplementary file 5 — Supplementary Data 2 [file 42003_2022_4010_MOESM5_ESM.xlsx]

## Sheet: Fig. 1b
	Gene	Identifier	Replicate #	Threshold Cycle (Ct)
	Actin	Hongbaoshi 25°C 6h	1	20.92
			2	20.97
			3	20.92
		Hongbaoshi 38°C 6h	1	23.79
			2	23.78
			3	23.72
	Linc1	Hongbaoshi 25°C 6h	1	20.92
			2	20.96
			3	20.91
		Hongbaoshi 38°C 6h	1	21.71
			2	21.77
			3	21.94
	Linc2	Hongbaoshi 25°C 6h	1	21.95
			2	21.93
			3	21.95
		Hongbaoshi 38°C 6h	1	22.75
			2	22.72
			3	22.72
	Linc3	Hongbaoshi 25°C 6h	1	27.76
			2	27.71
			3	27.78
		Hongbaoshi 38°C 6h	1	26.93
			2	26.92
			3	26.99
	Linc4	Hongbaoshi 25°C 6h	1	26.51
			2	26.91
			3	26.65
		Hongbaoshi 38°C 6h	1	26.44
			2	26.44
			3	26.52
	Linc5	Hongbaoshi 25°C 6h	1	22.92
			2	22.94
			3	22.97
		Hongbaoshi 38°C 6h	1	22.91
			2	22.9
			3	22.83
	Linc6	Hongbaoshi 25°C 6h	1	26.79
			2	26.91
			3	26.85
		Hongbaoshi 38°C 6h	1	26.92
			2	26.97
			3	26.94
	Linc7	Hongbaoshi 25°C 6h	1	23.38
			2	23.37
			3	23.36
		Hongbaoshi 38°C 6h	1	22.91
			2	22.72
			3	22.8
	Linc8	Hongbaoshi 25°C 6h	1	26.86
			2	26.9
			3	26.83
		Hongbaoshi 38°C 6h	1	26.6
			2	26.63
			3	26.66
	Linc9	Hongbaoshi 25°C 6h	1	25.89
			2	25.88
			3	25.87
		Hongbaoshi 38°C 6h	1	25.77
			2	25.78
			3	25.74
	Linc10	Hongbaoshi 25°C 6h	1	25.91
			2	25.97
			3	25.93
		Hongbaoshi 38°C 6h	1	25.7
			2	25.69
			3	25.73

## Sheet: Fig. 1f
	Gene	Identifier	Replicate #	Threshold Cycle (Ct)
	Actin	Hongbaoshi 25°C 0h	1	20.38
			2	20.93
			3	20.96
		Hongbaoshi 25°C 2h	1	20.76
			2	20.83
			3	20.92
		Hongbaoshi 25°C 4h	1	19.01
			2	18.93
			3	18.94
		Hongbaoshi 25°C 6h	1	21.33
			2	20.92
			3	21.34
		Hongbaoshi 25°C 12h	1	23.2
			2	23.2
			3	23.29
		Hongbaoshi 25°C 24h	1	20.69
			2	20.77
			3	20.71
		Hongbaoshi 25°C 48h	1	19.29
			2	19.25
			3	19.23
		Hongbaoshi 38°C 0h	1	20.88
			2	20.53
			3	20.12
		Hongbaoshi 38°C 2h	1	21.67
			2	21.79
			3	21.69
		Hongbaoshi 38°C 4h	1	21.39
			2	21.44
			3	21.42
		Hongbaoshi 38°C 6h	1	24.39
			2	24.29
			3	24.31
		Hongbaoshi 38°C 12h	1	24.37
			2	24.29
			3	24.31
		Hongbaoshi 38°C 24h	1	24.94
			2	24.96
			3	24.96
		Hongbaoshi 38°C 48h	1	25.46
			2	25.48
			3	25.49
	HILinc1	Hongbaoshi 25°C 0h	1	19.24
			2	20.23
			3	20.7
		Hongbaoshi 25°C 2h	1	19.13
			2	19.12
			3	19.64
		Hongbaoshi 25°C 4h	1	17.83
			2	17.44
			3	17.25
		Hongbaoshi 25°C 6h	1	19.04
			2	19.55
			3	19.42
		Hongbaoshi 25°C 12h	1	22.07
			2	21.88
			3	21.87
		Hongbaoshi 25°C 24h	1	19.6
			2	20.07
			3	20.09
		Hongbaoshi 25°C 48h	1	18.34
			2	18.13
			3	18.19
		Hongbaoshi 38°C 0h	1	19.66
			2	19.63
			3	19.39
		Hongbaoshi 38°C 2h	1	19.58
			2	19.48
			3	19.67
		Hongbaoshi 38°C 4h	1	17.86
			2	17.71
			3	17.78
		Hongbaoshi 38°C 6h	1	20.27
			2	20.34
			3	20.12
		Hongbaoshi 38°C 12h	1	20.6
			2	20.35
			3	20.27
		Hongbaoshi 38°C 24h	1	21.67
			2	21.79
			3	21.66
		Hongbaoshi 38°C 48h	1	24.8
			2	25.22
			3	24.97

## Sheet: Fig. 2b
	Gene	Identifier	Replicate #	Threshold Cycle (Ct)
	Actin	EV-before injection 25°C	1	15.52
			2	15.48
			3	15.53
			4	17.3
			5	16.61
			6	17.46
			7	16.88
			8	17.48
			9	17.29
			10	16.72
			11	17.52
			12	17.46
		EV-3d after injection 38°C 0h	1	16.14
			2	15.96
			3	16.09
			4	19.9
			5	20.3
			6	19.7
			7	19.9
			8	20.8
			9	20.2
			10	20.2
			11	20.3
			12	20.2
		EV-38°C 6h	1	19.18
			2	19.24
			3	19.14
			4	19.38
			5	19.32
			6	19.23
			7	18.21
			8	18.86
			9	18.61
			10	18.29
			11	18.76
			12	18.52
		EV-38°C 12h	1	20.36
			2	20.34
			3	20.35
			4	19.64
			5	19.69
			6	18.98
			7	18.95
			8	19.45
			9	19.45
			10	18.97
			11	19.45
			12	19.02
		EV-38°C 24h	1	21.82
			2	21.84
			3	21.89
			4	17.9
			5	18
			6	18
			7	17.8
			8	17.9
			9	18.4
			10	18.9
			11	19.2
			12	19.3
		EV-38°C 48h	1	21.93
			2	21.87
			3	21.89
			4	18.57
			5	18.7
			6	18.12
			7	18.11
			8	18.17
			9	18.96
			10	19.17
			11	19.26
			12	19.17
		OE HILinc1-before injection 25°C	1	15.84
			2	15.89
			3	15.88
			4	16.53
			5	17.9
			6	16.53
			7	16.39
			8	17.34
			9	17.53
			10	16.83
			11	16.08
			12	16.2
		OE HILinc1-3d after injection 38°C 0h	1	21.38
			2	21.34
			3	21.35
			4	18.2
			5	18.3
			6	18.2
			7	18.9
			8	18.2
			9	18.1
			10	18.1
			11	18.2
			12	18.1
		OE HILinc1-38°C 6h	1	19.51
			2	19.37
			3	19.42
			4	20.74
			5	20.5
			6	21.22
			7	21.76
			8	20.82
			9	21.61
			10	20.5
			11	20.46
			12	20.83
		OE HILinc1-38°C 12h	1	21.62
			2	21.53
			3	21.59
			4	21.38
			5	21.46
			6	21.5
			7	21.46
			8	22.53
			9	21.63
			10	21.38
			11	20.83
			12	20.96
		OE HILinc1-38°C 24h	1	21.6
			2	21.58
			3	21.61
			4	19
			5	19.9
			6	18.6
			7	18.1
			8	18.7
			9	19.5
			10	19.6
			11	18.6
			12	18.8
		OE HILinc1-38°C 48h	1	22.45
			2	22.4
			3	22.43
			4	20.16
			5	19.59
			6	19.47
			7	19.56
			8	19.93
			9	19.91
			10	19.5
			11	19.95
			12	20.08
		RNAi HILinc1-before injection 25°C	1	15.83
			2	15.81
			3	16.65
			4	16.47
			5	16.5
			6	16.44
			7	16.33
			8	16.94
			9	18.14
			10	18.01
			11	18.16
			12	15.81
		RNAi HILinc1-3d after injection 38°C 0h	1	18.78
			2	18.72
			3	19.39
			4	19.41
			5	20.02
			6	19.96
			7	19.93
			8	19.8
			9	19.89
			10	19.99
			11	19.55
			12	18.77
		RNAi HILinc1-38°C 6h	1	21.55
			2	21.47
			3	17.6
			4	17.9
			5	17.4
			6	17.6
			7	17.9
			8	17.7
			9	17.4
			10	17.3
			11	17.9
			12	21.53
		RNAi HILinc1-38°C 12h	1	22.16
			2	22.31
			3	15.72
			4	15.65
			5	15.93
			6	16.18
			7	16.4
			8	16.19
			9	15.93
			10	16.14
			11	16.3
			12	22.27
		RNAi HILinc1-38°C 24h	1	22.89
			2	22.92
			3	19.8
			4	19.9
			5	19.8
			6	19.8
			7	19.6
			8	19.6
			9	19.9
			10	20
			11	19.9
			12	22.96
		RNAi HILinc1-38°C 48h	1	23.23
			2	23.3
			3	23.85
			4	23.82
			5	23.78
			6	21.1
			7	21.22
			8	20.97
			9	21.94
			10	21.94
			11	22.06
			12	23.31
	HILinc1	EV-before injection 25°C	1	15.24
			2	14.58
			3	15.49
			4	16.58
			5	16.64
			6	16.75
			7	16.76
			8	16.6
			9	16.56
			10	16.5
			11	16.61
			12	16.57
		EV-3d after injection 38°C 0h	1	15.42
			2	15.33
			3	18.8
			4	19.9
			5	19.5
			6	19.5
			7	19.7
			8	19.9
			9	19
			10	20
			11	19.3
			12	15.73
		EV-38°C 6h	1	16.76
			2	16.46
			3	16.99
			4	16.78
			5	16.74
			6	15.82
			7	15.86
			8	15.79
			9	15.7
			10	16.66
			11	15.77
			12	16.62
		EV-38°C 12h	1	17.7
			2	17.85
			3	17.51
			4	17.43
			5	16.52
			6	16.5
			7	16.97
			8	17.14
			9	16.75
			10	16.94
			11	16.16
			12	17.62
		EV-38°C 24h	1	20.27
			2	19.78
			3	16
			4	16.1
			5	16.5
			6	15.9
			7	15.3
			8	16.4
			9	16.4
			10	17.3
			11	17.7
			12	20.23
		EV-38°C 48h	1	20.67
			2	20.19
			3	16.9
			4	16.3
			5	16.2
			6	16.4
			7	16.6
			8	16.3
			9	16.5
			10	16.9
			11	16.8
			12	20.38
		OE HILinc1-before injection 25°C	1	15.68
			2	15.48
			3	15.88
			4	17.07
			5	15.97
			6	16.27
			7	16.44
			8	16.91
			9	16.43
			10	15.34
			11	15.34
			12	15.19
		OE HILinc1-3d after injection 38°C 0h	1	18.9
			2	18.57
			3	14.6
			4	14.6
			5	15.2
			6	15.2
			7	14.9
			8	14.9
			9	14.4
			10	15
			11	14.4
			12	18.73
		OE HILinc1-38°C 6h	1	15.69
			2	15.59
			3	17.25
			4	17.23
			5	17.18
			6	17.81
			7	17.63
			8	17.92
			9	16.32
			10	16.4
			11	17.45
			12	15.53
		OE HILinc1-38°C 12h	1	18
			2	18.04
			3	17.91
			4	17.5
			5	17.43
			6	17.55
			7	18.78
			8	17.93
			9	17.5
			10	17.01
			11	17.33
			12	18.01
		OE HILinc1-38°C 24h	1	18.22
			2	18.38
			3	15.8
			4	16.8
			5	15.6
			6	14.6
			7	15.2
			8	16.1
			9	15.9
			10	15.4
			11	15.5
			12	18.1
		OE HILinc1-38°C 48h	1	19.29
			2	19.09
			3	16.58
			4	16.43
			5	16.32
			6	16.33
			7	16.36
			8	16.57
			9	16.48
			10	16.71
			11	16.6
			12	18.97
		RNAi HILinc1-before injection 25°C	1	14.73
			2	14.58
			3	15.83
			4	15.76
			5	15.57
			6	15.68
			7	15.11
			8	15.72
			9	16.99
			10	17.33
			11	17.44
			12	15.06
		RNAi HILinc1-3d after injection 38°C 0h	1	19.5
			2	18.66
			3	20.65
			4	20.58
			5	19.94
			6	19.99
			7	20.03
			8	19.74
			9	20.17
			10	20.04
			11	20.04
			12	20.13
		RNAi HILinc1-38°C 6h	1	21.55
			2	21.47
			3	17.7
			4	17.7
			5	18
			6	17.8
			7	18
			8	17.8
			9	16.8
			10	16.5
			11	17.7
			12	21.53
		RNAi HILinc1-38°C 12h	1	22.62
			2	22.77
			3	16.49
			4	16.38
			5	16.59
			6	16.68
			7	16.71
			8	16.36
			9	16.33
			10	16.27
			11	16.92
			12	22.77
		RNAi HILinc1-38°C 24h	1	23.68
			2	23.82
			3	20.1
			4	20.1
			5	20
			6	20.1
			7	19.4
			8	19.9
			9	20.2
			10	20
			11	20.2
			12	23.79
		RNAi HILinc1-38°C 48h	1	23.61
			2	23.71
			3	24.61
			4	24.6
			5	24.65
			6	21.92
			7	21.77
			8	21.75
			9	22.55
			10	22.55
			11	22.62
			12	23.66

## Sheet: Fig. 2c
	Plant	Total Number	Browing	Death
	EV	36	14	0
	OE HILinc1	36	0	0
	HILinc1 RNAi	36	27	9

## Sheet: Fig. 2d 
	Plant	Treatment	Replicate #	SPAD Value
	EV	25°C 0h	1	41.8
			2	41.3
			3	43.3
			4	42.3
			5	34.4
			6	45.2
			7	39.6
			8	43.6
			9	42.8
			10	45.7
		25°C 24h	1	33.8
			2	43.5
			3	48.1
			4	44.4
			5	38.5
			6	39.9
			7	48.1
			8	44.6
			9	47.3
			10	40
		38°C 0h	1	45.9
			2	47.4
			3	49.9
			4	37.4
			5	36.5
			6	40.1
			7	38.9
			8	39.9
			9	44.8
			10	45.7
		38°C 24h	1	27.6
			2	25.8
			3	33.8
			4	33
			5	32.6
			6	25.5
			7	26.9
			8	33.3
			9	32.7
			10	34.7
	OE HILinc1	25°C 0h	1	44.4
			2	43.4
			3	34.7
			4	39
			5	37.8
			6	44.3
			7	38.7
			8	44.9
			9	38.7
			10	46.1
		25°C 24h	1	47.2
			2	33.3
			3	44.3
			4	40.4
			5	41
			6	46.2
			7	38.9
			8	40.5
			9	38.4
			10	42.6
		38°C 0h	1	39.8
			2	45.3
			3	38.8
			4	42.7
			5	42.7
			6	34.5
			7	40.6
			8	45.2
			9	42.8
			10	47
		38°C 24h	1	40.2
			2	40.1
			3	36.8
			4	35
			5	45.6
			6	44.3
			7	46.9
			8	47.2
			9	45.9
			10	48.3
	HILinc1 RNAi	25°C 0h	1	43.2
			2	42.4
			3	39.1
			4	40.2
			5	34.8
			6	46.9
			7	39.1
			8	42.7
			9	46.9
			10	47
		25°C 24h	1	32.7
			2	36
			3	43.9
			4	40.8
			5	45.9
			6	37.1
			7	46.2
			8	44.3
			9	45.1
			10	46.7
		38°C 0h	1	48.5
			2	47.2
			3	45.8
			4	49.2
			5	38.6
			6	40.1
			7	37.5
			8	41.3
			9	37
			10	37.2
		38°C 24h	1	0.6
			2	1.4
			3	4.3
			4	2.5
			5	10.8
			6	5.5
			7	3.2
			8	3.4
			9	4.2
			10	0.9

## Sheet: Fig. 2e
	Plant	Treatment	Replicate #	Electrolyte Leakage (%)
	EV	25°C 0h	1	49.36
			2	53.92
			3	56.14
		25°C 24h	1	57.67
			2	50.33
			3	44.57
		38°C 0h	1	51.34
			2	49.53
			3	55.49
		38°C 24h	1	72.57
			2	78.34
			3	69.89
	OE HILinc1	25°C 0h	1	51.63
			2	55.36
			3	45.87
		25°C 24h	1	50.46
			2	45.39
			3	54.64
		38°C 0h	1	53.24
			2	56.35
			3	47.82
		38°C 24h	1	64.36
			2	57.16
			3	54.45
	HILinc1 RNAi	25°C 0h	1	49.53
			2	54.58
			3	61.99
		25°C 24h	1	55.79
			2	41.26
			3	45.34
		38°C 0h	1	50.31
			2	51.47
			3	43.69
		38°C 24h	1	84.35
			2	89.56
			3	83.76

## Sheet: Fig. 2f
	Plant	Treatment	Replicate #	MDA content (nmol/g FW)
	EV	25°C 0h	1	21.15
			2	19.83
			3	21.55
		25°C 24h	1	20.59
			2	17.97
			3	17.57
		38°C 0h	1	23.71
			2	22.14
			3	17.59
		38°C 24h	1	42.32
			2	37.01
			3	38.38
	OE HILinc1	25°C 0h	1	22.88
			2	16.72
			3	19.03
		25°C 24h	1	16.2
			2	22.27
			3	15.45
		38°C 0h	1	15.82
			2	17.9
			3	21.53
		38°C 24h	1	34.56
			2	29.81
			3	25.85
	HILinc1 RNAi	25°C 0h	1	18.19
			2	23.86
			3	17.67
		25°C 24h	1	17.38
			2	22.81
			3	25.58
		38°C 0h	1	22.52
			2	21.29
			3	18.37
		38°C 24h	1	59.17
			2	64.89
			3	56.38

## Sheet: Fig. 3c
	Gene	Identifier	Replicate #	Threshold Cycle (Ct)
	Actin	p35S 25°C	1	26.68
			2	27.47
			3	27.56
		p35S 38°C	1	26.85
			2	26.95
			3	27.05
		pHILinc848 25°C	1	26.16
			2	26.12
			3	26.33
		pHILinc848 38°C	1	26.31
			2	26.56
			3	26.17
		pHILinc1190 25°C	1	25.75
			2	25.62
			3	25.54
		pHILinc1190 38°C	1	26.06
			2	26.3
			3	26.01
		pHILinc1190m 25°C	1	25.79
			2	25.61
			3	25.76
		pHILinc1190m 38°C	1	26.32
			2	26.44
			3	26.46
	GUS	p35S 25°C	1	22.32
			2	23.26
			3	23.11
		p35S 38°C	1	22.59
			2	22.81
			3	22.77
		pHILinc848 25°C	1	25.32
			2	24.89
			3	25.2
		pHILinc848 38°C	1	24.54
			2	24.67
			3	24.05
		pHILinc1190 25°C	1	22.73
			2	22.95
			3	22.79
		pHILinc1190 38°C	1	22.01
			2	22.17
			3	21.79
		pHILinc1190m 25°C	1	24.06
			2	24.64
			3	24.27
		pHILinc1190m 38°C	1	24.26
			2	24.53
			3	24.15

## Sheet: Fig. 3f
	Gene	Identifier	Replicate #	Threshold Cycle (Ct)
	Actin	EV	1	22.1
			2	22.04
			3	22.01
		OE PbHSFA4b	1	21.93
			2	21.96
			3	21.92
		RNAi PbHSFA4b	1	21.39
			2	21.4
			3	21.29
	HILinc1	EV	1	15.69
			2	15.61
			3	15.16
		OE PbHSFA4b	1	13.57
			2	13.59
			3	13.44
		RNAi PbHSFA4b	1	16.55
			2	16.49
			3	16.51

## Sheet: Fig. 4b and S9a
	Gene	Identifier	Replicate #	Threshold Cycle (Ct)
	Actin	Hongbaoshi EV 25°C	1	19.39
			2	19.55
			3	19.51
		Hongbaoshi HILinc1-OE 25°C	1	20.56
			2	20.49
			3	20.64
		Hongbaoshi HILinc1-RNAi 25°C	1	17.39
			2	17.44
			3	17.46
		Hongbaoshi EV 38°C	1	21.24
			2	21.22
			3	21.21
		Hongbaoshi HILinc1-OE 38°C	1	22.16
			2	22.07
			3	22.1
		Hongbaoshi HILinc1-RNAi 38°C	1	20.91
			2	20.96
			3	20.89
	HILinc1	Hongbaoshi EV 25°C	1	17.49
			2	17.58
			3	17.9
		Hongbaoshi HILinc1-OE 25°C	1	16.95
			2	16.73
			3	16.74
		Hongbaoshi HILinc1-RNAi 25°C	1	16.67
			2	16.33
			3	16.3
		Hongbaoshi EV 38°C	1	17.29
			2	16.81
			3	16.97
		Hongbaoshi HILinc1-OE 38°C	1	17.4
			2	17.54
			3	17.31
		Hongbaoshi HILinc1-RNAi 38°C	1	17.46
			2	17.39
			3	17.6
	PbHILT1	Hongbaoshi EV 25°C	1	32.61
			2	33.09
			3	33.22
		Hongbaoshi HILinc1-OE 25°C	1	32.12
			2	32.06
			3	32.1
		Hongbaoshi HILinc1-RNAi 25°C	1	31.55
			2	31.42
			3	31.34
		Hongbaoshi EV 38°C	1	33.97
			2	33.61
			3	34.08
		Hongbaoshi HILinc1-OE 38°C	1	34.2
			2	34.3
			3	34.36
		Hongbaoshi HILinc1-RNAi 38°C	1	34.3
			2	34.11
			3	34.63
	PbHILT2	Hongbaoshi EV 25°C	1	17.24
			2	17.6
			3	17.42
		Hongbaoshi HILinc1-OE 25°C	1	16.3
			2	16.49
			3	16.11
		Hongbaoshi HILinc1-RNAi 25°C	1	14.04
			2	13.66
			3	15.12
		Hongbaoshi EV 38°C	1	16.25
			2	15.89
			3	16.04
		Hongbaoshi HILinc1-OE 38°C	1	16.8
			2	17.17
			3	17.13
		Hongbaoshi HILinc1-RNAi 38°C	1	15.78
			2	15.13
			3	15.4

[truncated: 43 more sheets: Fig. 4c, Fig. 4e, Fig. 4f, Fig. 5b, Fig. 5d, Fig. 5e, Fig. 5f, Fig. 5g, Fig. 6a and S13b, Fig. 6c, Fig. S2, Fig. S4a, Fig. S5b, Fig. S6, Fig. S7c, Fig. S7d, Fig. S8a, Fig. S8b, Fig. S8c, Fig. S8d …]
