# Supplementary material for: A long noncoding RNA HILinc1 enhances pear thermotolerance by stabilizing PbHILT1 transcripts through complementary base pairing
Source: Commun Biol. 2022 Oct 26;5:1134. doi: 10.1038/s42003-022-04010-7 (PMC9606298; doi:10.1038/s42003-022-04010-7)
Supplement: Supplementary file 6 — Supplementary Data 3 [file 42003_2022_4010_MOESM6_ESM.xlsx]

## Sheet: PeptideGroups
Checked	Confidence	Annotated Sequence	Modifications	Qvality PEP	Qvality q-value	# Protein Groups	# Proteins	# PSMs	Master Protein Accessions	Positions in Master Proteins	Modifications in Master Proteins	# Missed Cleavages	Theo. MH+ [Da]	Abundances (Scaled): F2: Sample, Pyrus_plus	Quan Info	Found in Sample: [S2] F2: Sample, Pyrus_plus	Confidence (by Search Engine): Sequest HT	Percolator q-Value (by Search Engine): Sequest HT	Percolator PEP (by Search Engine): Sequest HT	XCorr (by Search Engine): Sequest HT	Top Apex RT [min]
FALSE	High	[R].AAALNIVPTSTGAAK.[A]		0.00162814	0.0011848	2	13	4	GWHPAAYT027813; pycom06g00570	GWHPAAYT027813 [607-621]; pycom06g00570 [294-308]		0	1384.78	100	Shared	High	High	0.0006557	0.0003133	3.57	25.91
FALSE	High	[K].NTDSPLPTVPGYDVAGVVVK.[V]		0.0359104	0.0011848	1	4	1	pycom13g08010	pycom13g08010 [134-153]		0	2028.06	100		High	High	0.0006557	0.01361	4.35	57.94
FALSE	High	[R].NTTVTGVEMFQK.[I]		0.0286625	0.0011848	2	6	1	rna34888_gene=LOC103926787; pycom14g14280	rna34888_gene=LOC103926787 [338-349]; pycom14g14280 [341-352]		0	1354.67	100	Shared	High	High	0.0006557	0.01029	3.29	26.59
FALSE	High	[R].NVGHEISENDLLQLFQPFGVITK.[L]		0.00957622	0.0011848	1	3	2	GWHPAAYT037956	GWHPAAYT037956 [65-87]		0	2598.36	100		High	High	0.0006557	0.002715	5.23	82.88
FALSE	High	[R].NVVCNFTEGAMYSFPQIR.[L]	1xCarbamidomethyl [C4]	0.000117305	0.0011848	2	6	1	GWHPAAYT013927; pycom16g08770	GWHPAAYT013927 [379-396]; pycom16g08770 [379-396]		0	2132.99	100	Shared	High	High	0.0006557	1.274e-05	4.35	61.96
FALSE	High	[R].NWISGVGIDGIGK.[K]		0.0188167	0.0011848	1	1	2	rna30555_gene=LOC103964698	rna30555_gene=LOC103964698 [358-370]		0	1315.7	100		High	High	0.0006557	0.006159	2.53	47.77
FALSE	High	[R].NWISGVGIDGIGKK.[L]		0.0405008	0.0011848	1	1	3	rna30555_gene=LOC103964698	rna30555_gene=LOC103964698 [358-371]		1	1443.8	100		High	High	0.0006557	0.01575	3.48	34.11
FALSE	High	[K].NYELPDGQVITIGAER.[F]		0.0256687	0.0011848	1	3	1	rna34952_gene=LOC103926854	rna34952_gene=LOC103926854 [241-256]		0	1774.9	100		High	High	0.0006557	0.008986	3.36	49.1
FALSE	High	[R].QAVVNPENTFFSVK.[R]		0.0491203	0.0011848	1	8	1	rna9307_gene=LOC103946362	rna9307_gene=LOC103946362 [110-123]		0	1579.81	100		High	High	0.0006557	0.01995	3.37	42.64
FALSE	High	[K].QDITITGASTLPSDEVER.[M]		0.00747004	0.0011848	1	6	1	rna9307_gene=LOC103946362	rna9307_gene=LOC103946362 [545-562]		0	1931.96		No Quan Values	High	High	0.0006557	0.001997	3.93
FALSE	High	[K].QDQVDDEELLELVELEVR.[E]		0.0968811	0.0011848	1	2	1	GWHPAAYT053575	GWHPAAYT053575 [223-240]		0	2171.07		No Quan Values	High	High	0.0006557	0.04624	4.09
FALSE	High	[K].QDQVDDEELLQLVELEVR.[E]		0.00857046	0.0011848	2	5	4	rna34888_gene=LOC103926787; pycom14g14280	rna34888_gene=LOC103926787 [213-230]; pycom14g14280 [216-233]		0	2170.09	100	Shared	High	High	0.0006557	0.002363	3.38	85.17
FALSE	High	[K].QFFAGGQDTSGLGR.[G]		0.0746807	0.0011848	2	5	1	GWHPAAYT027405; GWHPAAYT044754	GWHPAAYT027405 [199-212]; GWHPAAYT044754 [129-142]		0	1440.69	100	Shared	High	High	0.0006557	0.03333	4.59	26.29
FALSE	High	[K].QFSIADAEYFVFHSPYNK.[L]		0.0360989	0.0011848	1	5	1	GWHPAAYT038310	GWHPAAYT038310 [235-252]		0	2163.02	100		High	High	0.0006557	0.01367	3.74	67.73
FALSE	High	[K].QGLLCGSDGLPHLIVSGDQR.[H]	1xCarbamidomethyl [C5]	0.000308999	0.0011848	1	5	1	GWHPAAYT043414	GWHPAAYT043414 [649-668]		0	2122.07		No Quan Values	High	High	0.0006557	4.153e-05	4.89
FALSE	High	[R].QGNALGWATAGGSGFR.[G]		0.00385689	0.0011848	1	1	1	rna51675_gene=LOC103941581	rna51675_gene=LOC103941581 [38-53]		0	1549.75		No Quan Values	High	High	0.0006557	0.0008966	4.45
FALSE	High	[R].QIDEIVLVGGSTR.[I]		0.0349825	0.0011848	1	5	1	GWHPAAYT018196	GWHPAAYT018196 [460-472]		0	1386.76		No Quan Values	High	High	0.0006557	0.0132	3.65
FALSE	High	[R].QLDKPFLMPIEDVFSIQGR.[G]		0.023228	0.0011848	1	5	1	pycom03g21520	pycom03g21520 [262-280]		0	2233.17	100		High	High	0.0006557	0.007967	4.36	73.02
FALSE	High	[R].QLDYVPSTIMALEEVVK.[AG]		0.0344372	0.0011848	2	7	3	GWHPAAYT042992; GWHPAAYT004660	GWHPAAYT042992 [258-274]; GWHPAAYT004660 [258-274]		0	1935.01	100	Shared	High	High	0.0006557	0.01291	2.38	80.35
FALSE	High	[K].QLGEDPWVAIAK.[R]		0.0205795	0.0011848	1	1	3	rna52506_gene=LOC103942352	rna52506_gene=LOC103942352 [261-272]		0	1326.71	100		High	High	0.0006557	0.006863	3.74	42.83
FALSE	High	[R].QLGHNYIGSEHLLLGLLR.[E]		0.0248717	0.0011848	1	6	1	rna23131_gene=LOC103958271	rna23131_gene=LOC103958271 [186-203]		0	2033.13	100		High	High	0.0006557	0.008682	4	49.03
FALSE	High	[K].QIGIAFLPVTVSK.[V]		0.0283631	0.0011848	1	3	1	GWHPAAYT000804	GWHPAAYT000804 [349-361]		0	1372.82	100		High	High	0.0006557	0.01016	4.02	58.2
FALSE	High	[R].QLGIPLSVLDDHPK.[I]		0.00690056	0.0011848	1	6	3	GWHPAAYT040115	GWHPAAYT040115 [114-127]		0	1531.85	100		High	High	0.0006557	0.00182	4.67	43.43
FALSE	High	[R].QTIEANLALR.[R]		0.0680756	0.0011848	1	1	1	GWHPAAYT058596	GWHPAAYT058596 [519-528]		0	1128.64	100		High	High	0.0006557	0.02972	2.73	25.46
FALSE	High	[K].NTDSKPFSFSTALHTYFR.[A]		0.00617537	0.0011848	1	7	1	pycom02g11480	pycom02g11480 [247-264]		0	2119.02		No Quan Values	High	High	0.0006557	0.001583	4.34
FALSE	High	[R].QTIVADASSALSR.[A]		0.0246116	0.0011848	1	3	1	pycom04g05410	pycom04g05410 [286-298]		0	1318.7		No Quan Values	High	High	0.0006557	0.008575	4.01
FALSE	High	[K].NQVAMNPVNTVFDAK.[R]		0.0471164	0.0011848	2	6	1	pycom01g15230; pycom07g18460	pycom01g15230 [60-74]; pycom07g18460 [60-74]		0	1647.82	100	Shared	High	High	0.0006557	0.01901	3.68	39.84
FALSE	High	[R].NPEEIPWGETGADFVVESTGVFTDKEK.[A]		0.0528289	0.0011848	1	3	1	pycom16g09410	pycom16g09410 [93-119]		1	2981.41	100		High	High	0.0006557	0.02184	3.38	69.62
FALSE	High	[R].MVVSTYQAASGAGAAAMR.[E]		0.0149997	0.0011848	1	6	1	GWHPAAYT013117	GWHPAAYT013117 [255-272]		0	1741.84		No Quan Values	High	High	0.0006557	0.004666	4.23
FALSE	High	[K].MVYDYYASGAEDQWTLAENR.[N]		0.00634082	0.0011848	2	6	1	GWHPAAYT042992; GWHPAAYT004660	GWHPAAYT042992 [20-39]; GWHPAAYT004660 [20-39]		0	2382.03		No Quan Values	High	High	0.0006557	0.001635	3.67
FALSE	High	[R].NAMADLVVGNLEAHFLK.[K]		0.0716723	0.0011848	1	3	1	pycom09g12630	pycom09g12630 [291-307]		0	1841.96	100		High	High	0.0006557	0.03172	4.09	68.88
FALSE	High	[K].NAMLGGALTGALVSAASHK.[N]		0.00588836	0.0011848	1	3	1	pycom03g07510	pycom03g07510 [119-137]		0	1768.94	100		High	High	0.0006557	0.0015	3.82	45.74
FALSE	High	[K].NAVVTVPAYFNDSQR.[Q]		0.081064	0.0011848	5	19	2	rna20377_gene=LOC103956001; pycom01g15230; GWHPAAYT001307; pycom07g18460; rna29281_gene=LOC103963573	rna20377_gene=LOC103956001 [145-159]; pycom01g15230 [145-159]; GWHPAAYT001307 [144-158]; pycom07g18460 [145-159]; rna29281_gene=LOC103963573 [145-159]		0	1680.83	100	Shared	High	High	0.0006557	0.03708	3.01	38.12
FALSE	High	[K].NAWGEAYDQLVTAIK.[S]		0.0064422	0.0011848	1	3	3	rna28061_gene=LOC103962547	rna28061_gene=LOC103962547 [136-150]		0	1678.84	100		High	High	0.0006557	0.001669	3.21	63.47
FALSE	High	[K].NDLPTELIAQTTFLDVAQIK.[K]		0.0228643	0.0011848	1	1	1	GWHPAAYT021484	GWHPAAYT021484 [180-199]		0	2230.2	100		High	High	0.0006557	0.007845	4.05	86.07
FALSE	High	[R].NEVTGANVLVAIFSEQESQAAYLLR.[K]		0.0239728	0.0011848	1	1	2	rna52741_gene=LOC103942589	rna52741_gene=LOC103942589 [100-124]		0	2722.4	100		High	High	0.0006557	0.008288	3.73	96.18
FALSE	High	[K].NFEGLDLGK.[M]		0.0547841	0.0011848	2	7	1	GWHPAAYT042992; GWHPAAYT004660	GWHPAAYT042992 [182-190]; GWHPAAYT004660 [182-190]		0	992.505	100	Shared	High	High	0.0006557	0.02279	2.55	29.56
FALSE	High	[K].NFMSLPNIKIPLILGIWGGK.[G]	1xOxidation [M3]	0.00124962	0.0011848	3	5	2	rna30555_gene=LOC103964698; pycom03g06850; GWHPAAYT034917	rna30555_gene=LOC103964698 [147-166]; pycom03g06850 [147-166]; GWHPAAYT034917 [147-166]		1	2227.27	100	Shared	High	High	0.0006557	0.0002269	3.14	83.16
FALSE	High	[R].NHLFVPGPVNIPEAVLR.[S]		0.0279198	0.0011848	1	3	1	GWHPAAYT008359	GWHPAAYT008359 [10-26]		0	1872.05	100		High	High	0.0006557	0.009963	4.29	54.19
FALSE	High	[R].NIAVGRPEETYHPDALR.[A]		0.00308848	0.0011848	1	2	1	pycom12g10750	pycom12g10750 [5-21]		0	1937.98		No Quan Values	High	High	0.0006557	0.0006808	3.82
FALSE	High	[K].NLDFAQAASLPLAIETAYEGLEK.[T]		0.0171136	0.0011848	1	5	2	pycom13g08010	pycom13g08010 [202-224]		0	2464.26	100		High	High	0.0006557	0.005502	4.18	93.18
FALSE	High	[R].NIGISAHIDAGK.[T]		0.0150791	0.0011848	1	1	1	rna51689_gene=LOC103941593	rna51689_gene=LOC103941593 [12-23]		0	1195.64	100		High	High	0.0006557	0.004711	3.32	19.23
FALSE	High	[K].NMAVTQFEPVDAR.[RW]		0.0613975	0.0011848	1	22	1	pycom15g05150	pycom15g05150 [157-169]		0	1477.71		No Quan Values	High	High	0.0006557	0.02624	3.2
FALSE	High	[K].NMITGAAQMDGAILVVAATDGPMPQTR.[E]		0.00421979	0.0011848	1	1	3	rna51689_gene=LOC103941593	rna51689_gene=LOC103941593 [796-822]		0	2729.34	100		High	High	0.0006557	0.0009975	5	75.77
FALSE	High	[K].NMITGAAQMDGAILVVAATDGPMPQTR.[E]	1xOxidation [M]	0.000954013	0.0011848	1	1	8	rna51689_gene=LOC103941593	rna51689_gene=LOC103941593 [796-822]		0	2745.34	100		High	High	0.0006557	0.0001639	5.13	69.76
FALSE	High	[K].NMITGAAQMDGAILVVAATDGPMPQTR.[E]	2xOxidation [M9; M]	0.00601424	0.0011848	1	1	4	rna51689_gene=LOC103941593	rna51689_gene=LOC103941593 [796-822]		0	2761.33	100		High	High	0.0006557	0.001535	4.26	59.44
FALSE	High	[K].NMITGTSQADCAVLIIDSTTGGFEAGISK.[D]	1xCarbamidomethyl [C11]	0.0576997	0.0011848	1	7	1	rna29153_gene=LOC103963480	rna29153_gene=LOC103963480 [101-129]		0	2957.42		No Quan Values	High	High	0.0006557	0.02426	5.17
FALSE	High	[K].NNPLLVGESGVGK.[T]		0.0132156	0.0011848	1	1	2	rna52741_gene=LOC103942589	rna52741_gene=LOC103942589 [210-222]		0	1283.7	100		High	High	0.0006557	0.004021	3.74	24.91
FALSE	High	[K].NNPVIIGEPGVGK.[T]		0.0983643	0.0011848	1	3	1	pycom08g04820	pycom08g04820 [292-304]		0	1293.72	100		High	High	0.0006557	0.04696	3.58	25.62
FALSE	High	[R].NPEEIPWGESGADFVVESTGVFTDK.[E]		0.0916205	0.0011848	1	1	1	pycom13g09680	pycom13g09680 [87-111]		0	2710.25	100		High	High	0.0006557	0.04303	3.38	78.06
FALSE	High	[R].NPEEIPWGESGADFVVESTGVFTDKEK.[A]		0.000497542	0.0011848	1	1	2	pycom13g09680	pycom13g09680 [87-113]		1	2967.39	100		High	High	0.0006557	7.378e-05	4.63	67.63
FALSE	High	[K].NQVAMNPINTVFDAK.[R]	1xOxidation [M5]	0.00246004	0.0011848	1	3	2	rna29281_gene=LOC103963573	rna29281_gene=LOC103963573 [60-74]		0	1677.83	100		High	High	0.0006557	0.0005185	3.94	37.95
FALSE	High	[K].QVGVPNMVVFLNK.[Q]		0.0438002	0.0011848	2	5	1	rna34888_gene=LOC103926787; pycom14g14280	rna34888_gene=LOC103926787 [200-212]; pycom14g14280 [203-215]		0	1444.8	100	Shared	High	High	0.0006557	0.01732	4.05	54.2
FALSE	High	[R].QVGVPYIIVFLNK.[C]		0.00424217	0.0011848	1	1	5	rna51689_gene=LOC103941593	rna51689_gene=LOC103941593 [830-842]		0	1489.88	100		High	High	0.0006557	0.001002	4.19	72.37
FALSE	High	[K].QVKPTPVTPEGTPVEAPPSPFALK.[I]		0.00870741	0.0011848	1	2	1	rna30049_gene=LOC103964251	rna30049_gene=LOC103964251 [128-151]		0	2487.35	100		High	High	0.0006557	0.002418	3.69	43.04
FALSE	High	[K].SGGLGDLNYPLISDVTK.[S]		0.0273394	0.0011848	1	3	1	GWHPAAYT010186	GWHPAAYT010186 [166-182]		0	1748.91	100		High	High	0.0006557	0.009763	4.62	59.23
FALSE	High	[K].SGGMSNELYNTVAR.[V]		0.0192175	0.0011848	1	5	1	pycom16g13050	pycom16g13050 [177-190]		0	1498.7	100		High	High	0.0006557	0.006337	3.3	25.9
FALSE	High	[R].SGHSAEEALMILVPEGYK.[N]		0.0754515	0.0011848	1	1	1	rna37178_gene=LOC103928813	rna37178_gene=LOC103928813 [399-416]		0	1930.96		No Quan Values	High	High	0.0006557	0.03379	3.21
FALSE	High	[K].SGLDVGLFLDAIK.[V]		0.0512073	0.0011848	1	2	1	GWHPAAYT031606	GWHPAAYT031606 [244-256]		0	1347.75		No Quan Values	High	High	0.0006557	0.02096	2.97
FALSE	High	[K].SGMVLGLGTGSTAAFVVSK.[L]		0.0181352	0.0011848	1	6	1	GWHPAAYT040115	GWHPAAYT040115 [68-86]		0	1781.95	100		High	High	0.0006557	0.005904	4.32	54.8
FALSE	High	[K].SIEAEVDKPLGLTLGQKPGGPVTITAVDGGGNAAK.[A]		0.0488653	0.0011848	1	3	2	GWHPAAYT050520	GWHPAAYT050520 [110-144]		0	3360.8		No Quan Values	High	High	0.0006557	0.01976	3.19
FALSE	High	[R].SIGISNYDIFLTR.[D]		0.0210176	0.0011848	1	3	3	GWHPAAYT047641	GWHPAAYT047641 [156-168]		0	1498.79	100		High	High	0.0006557	0.007043	3.07	59.75
FALSE	High	[R].SLLALQGPLAAPTLQHLTK.[E]		0.000743913	0.0011848	1	6	3	GWHPAAYT005863	GWHPAAYT005863 [197-215]		0	1972.16	100		High	High	0.0006557	0.0001209	4.54	53.98
FALSE	High	[R].SLLNAMVIGVTEGFTK.[K]		0.00518649	0.0011848	1	1	3	rna51679_gene=LOC103941568	rna51679_gene=LOC103941568 [70-85]		0	1679.9	100		High	High	0.0006557	0.001279	3.7	66.86
FALSE	High	[R].SIIVDFIHSLAPR.[R]		0.0330235	0.0011848	1	3	1	GWHPAAYT002782	GWHPAAYT002782 [61-73]		0	1467.83		No Quan Values	High	High	0.0006557	0.01222	3.25
FALSE	High	[K].SINNAELGEGDSKAKIR.[A]		0.0517424	0.0011848	1	1	16	pycom02g18060	pycom02g18060 [492-508]		2	1801.94	100		High	High	0.0006557	0.02121	3.3	56.1
FALSE	High	[K].SINPDEAVAYGAAVQAAILSGEGNEK.[NV]		0.00233326	0.0011848	3	10	2	GWHPAAYT030385; pycom07g18460; rna29281_gene=LOC103963573	GWHPAAYT030385 [370-395]; pycom07g18460 [368-393]; rna29281_gene=LOC103963573 [368-393]		0	2574.27	100	Shared	High	High	0.0006557	0.0004853	4.96	73.47
FALSE	High	[K].SINPDEAVAYGAAVQAAILTGEGDAK.[V]		0.0626803	0.0011848	1	2	1	rna20377_gene=LOC103956001	rna20377_gene=LOC103956001 [368-393]		0	2531.26	100		High	High	0.0006557	0.02696	3.04	75.5
FALSE	High	[R].SIPANAACFLAYEVTR.[S]	1xCarbamidomethyl [C8]	0.0321693	0.0011848	1	3	1	GWHPAAYT027405	GWHPAAYT027405 [280-295]		0	1782.88	100		High	High	0.0006557	0.01187	3.73	58.65
FALSE	High	[R].SISGFKPSTGITR.[E]		0.0579994	0.0011848	1	4	1	pycom02g17290	pycom02g17290 [262-274]		0	1350.74	100		High	High	0.0006557	0.02439	3.94	19.34
FALSE	High	[K].SNYMSAGQINVPIVFR.[G]		0.0038163	0.0011848	1	4	1	GWHPAAYT014140	GWHPAAYT014140 [137-152]		0	1795.92		No Quan Values	High	High	0.0006557	0.000884	3.35
FALSE	High	[R].SPAEGAYSEGLLNAK.[L]		0.014154	0.0011848	1	2	1	pycom15g12400	pycom15g12400 [132-146]		0	1506.74	100		High	High	0.0006557	0.004363	4.02	25.43
FALSE	High	[R].SPIFLGSYDDVEEIK.[A]		0.00879993	0.0011848	1	6	3	GWHPAAYT002542	GWHPAAYT002542 [316-330]		0	1711.84	100		High	High	0.0006557	0.002436	4.5	52.61
FALSE	High	[R].SPQSGYGDAGGMYGLQGTGAR.[A]		0.000709308	0.0011848	1	3	1	GWHPAAYT037956	GWHPAAYT037956 [258-278]		0	2029.9	100		High	High	0.0006557	0.0001136	5.44	26.61
FALSE	High	[R].SPTGEVIFGGETMR.[F]		0.00136725	0.0011848	1	1	3	pycom12397g00	pycom12397g00 [344-357]		0	1480.71	100		High	High	0.0006557	0.0002532	4.49	32.45
FALSE	High	[R].SPTGEVIFGGETMR.[F]	1xOxidation [M13]	0.0364788	0.0011848	1	1	2	pycom12397g00	pycom12397g00 [344-357]		0	1496.7	100		High	High	0.0006557	0.01382	4.15	25.52
FALSE	High	[K].SQGTDLLGK.[T]		0.0673774	0.0011848	5	8	1	rna3196_gene=LOC103965702; GWHPAAYT029216; rna3199_gene=LOC103965744; GWHPAAYT029218; rna3194_gene=LOC103965717	rna3196_gene=LOC103965702 [79-87]; GWHPAAYT029216 [79-87]; rna3199_gene=LOC103965744 [79-87]; GWHPAAYT029218 [79-87]; rna3194_gene=LOC103965717 [79-87]		0	918.489	100	Shared	High	High	0.0006557	0.02945	2.61	18.17
FALSE	High	[K].SQYLDDIAILTGGTVIR.[E]		0.0066851	0.0011848	1	5	2	GWHPAAYT006093	GWHPAAYT006093 [344-360]		0	1834.99	100		High	High	0.0006557	0.001753	4.05	72.28
FALSE	High	[R].SGFEGPWTPNPLIFDNSYFK.[V]		0.00857046	0.0011848	1	2	1	rna12289_gene=LOC103948906	rna12289_gene=LOC103948906 [173-192]		0	2316.1	100		High	High	0.0006557	0.00237	4.05	81.57
FALSE	High	[K].SFQCELVFAK.[M]	1xCarbamidomethyl [C4]	0.0944557	0.0011848	4	13	2	rna30555_gene=LOC103964698; pycom03g06850; rna4535_gene=LOC103935705; GWHPAAYT034917	rna30555_gene=LOC103964698 [171-180]; pycom03g06850 [171-180]; rna4535_gene=LOC103935705 [236-245]; GWHPAAYT034917 [171-180]		0	1228.6	100	Shared	High	High	0.0006557	0.04465	2.31	34.48
FALSE	High	[K].SEVQNDDEDDDESGEEEDDDE.[-]		0.0646533	0.0011848	1	1	1	GWHPAAYT021627	GWHPAAYT021627 [133-153]		0	2414.79		No Quan Values	High	High	0.0006557	0.02796	0.1
FALSE	High	[K].SEVPVISPEQLAEADGIIFGFPTR.[F]		0.00252599	0.0011848	1	2	2	rna294_gene=LOC103958948	rna294_gene=LOC103958948 [58-81]		0	2572.33	100		High	High	0.0006557	0.0005356	4.52	92.97
FALSE	High	[R].QVQCISFIAYKPAGF.[-]	1xCarbamidomethyl [C4]	0.00675616	0.0011848	1	1	3	rna43902_gene=LOC103934623	rna43902_gene=LOC103934623 [169-183]		0	1728.88	100		High	High	0.0006557	0.001765	4.85	56.31
FALSE	High	[R].QVQCISFIAYKPAGY.[-]	1xCarbamidomethyl [C4]	0.00114816	0.0011848	1	1	1	rna11817_gene=LOC103948502	rna11817_gene=LOC103948502 [169-183]		0	1744.87		No Quan Values	High	High	0.0006557	0.0002049	4.84
FALSE	High	[R].QVQCISFIAYKPPGF.[-]	1xCarbamidomethyl [C4]	0.0125361	0.0011848	1	2	2	pycom17g24720	pycom17g24720 [157-171]		0	1754.89	100		High	High	0.0006557	0.003756	3.1	86.2
FALSE	High	[R].QVQCISFLAYKPPGY.[-]	1xCarbamidomethyl [C4]	0.0154006	0.0011848	1	5	2	GWHPAAYT056126	GWHPAAYT056126 [169-183]		0	1770.89	100		High	High	0.0006557	0.004828	3.81	51.44
FALSE	High	[K].QVSSGSPWYGPDR.[V]		0.00747004	0.0011848	1	6	7	pycom05g26650	pycom05g26650 [80-92]		0	1435.66	100		High	High	0.0006557	0.001997	3.64	21.88
FALSE	High	[R].QYNFDNNMDGYYIAPAFMDK.[L]	1xOxidation [M8]	0.0454287	0.0011848	1	3	1	rna4535_gene=LOC103935705	rna4535_gene=LOC103935705 [185-204]		0	2433.02		No Quan Values	High	High	0.0006557	0.01813	2.99
FALSE	High	[R].QYNFDNSMDGFYIAPAFMDK.[L]		0.0649879	0.0011848	1	2	1	GWHPAAYT034917	GWHPAAYT034917 [120-139]		0	2374.02		No Quan Values	High	High	0.0006557	0.02819	2.73
FALSE	High	[R].QYNFDNSMDGFYIAPAFMDK.[L]	1xOxidation [M]	0.00564445	0.0011848	1	2	5	GWHPAAYT034917	GWHPAAYT034917 [120-139]		0	2390.01	100		High	High	0.0006557	0.001418	3.41	66.85
FALSE	High	[R].QYNFDNSMDGFYIAPAFMDK.[L]	2xOxidation [M8; M18]	0.0459048	0.0011848	1	2	1	GWHPAAYT034917	GWHPAAYT034917 [120-139]		0	2406.01		No Quan Values	High	High	0.0006557	0.01831	2.57
FALSE	High	[K].QYSLPPGEVGYPGGIFNPLNFAPTLEAK.[E]		2.1911e-05	0.0011848	1	2	4	GWHPAAYT018942	GWHPAAYT018942 [175-202]		0	2976.51	100		High	High	0.0006557	1.651e-06	5.92	91.99
FALSE	High	[K].QYSLPPGEVGYPGGIFNPLNFEPTLEAK.[E]		0.000150435	0.0011848	1	2	7	pycom06g17250	pycom06g17250 [175-202]		0	3034.52	100		High	High	0.0006557	1.73e-05	5.81	88.5
FALSE	High	[K-].MVPFAGWGMPIQYK.[D]	1xOxidation [M]	0.0778098	0.0011848	1	6	2	GWHPAAYT005863	GWHPAAYT005863 [67-80]		0	1640.8	100		High	High	0.0006557	0.0352	3.31	58.35
FALSE	High	[K].QYYYISVLTR.[T]		0.0660018	0.0011848	1	6	1	GWHPAAYT029208	GWHPAAYT029208 [207-216]		0	1305.68	100		High	High	0.0006557	0.02871	3.25	43.42
FALSE	High	[R].RSVYEPLQTGLIAIDSMIPIGR.[G]		0.010476	0.0011848	1	2	1	pycom12397g00	pycom12397g00 [141-162]		1	2429.32	100		High	High	0.0006557	0.003016	4.64	79.76
FALSE	High	[R].SAEYMTHAPLGSLNSVGGVATEINAVNYVSPR.[S]	1xOxidation [M5]	0.000141927	0.0011848	2	2	2	GWHPAAYT058600; pycom12397g00	GWHPAAYT058600 [228-259]; pycom12397g00 [392-423]		0	3320.62	100	Shared	High	High	0.0006557	1.608e-05	5.92	57.05
FALSE	High	[K].SAGFQALIQYQSR.[Q]		0.00561468	0.0011848	1	4	2	GWHPAAYT037956	GWHPAAYT037956 [189-201]		0	1468.75	100		High	High	0.0006557	0.001412	4.32	38.58
FALSE	High	[K].SALGLNEGGPLFGFTK.[A]		0.00424217	0.0011848	1	1	4	pycom15g31190	pycom15g31190 [185-200]		0	1607.84	100		High	High	0.0006557	0.001003	4.72	58.2
FALSE	High	[R].SANIALVLYKDGER.[R]		0.0520119	0.0011848	1	1	1	rna51685_gene=LOC103941589	rna51685_gene=LOC103941589 [88-101]		1	1548.84		No Quan Values	High	High	0.0006557	0.02134	3.56
FALSE	High	[R].SAPAFIQLDTK.[L]		0.0754515	0.0011848	1	2	2	GWHPAAYT058596	GWHPAAYT058596 [135-145]		0	1190.64	100		High	High	0.0006557	0.03389	2.92	32.41
FALSE	High	[K].SAPQSIWYGPDRPK.[Y]		0.00471552	0.0011848	2	4	3	rna19361_gene=LOC103955064; rna44793_gene=LOC103935439	rna19361_gene=LOC103955064 [65-78]; rna44793_gene=LOC103935439 [43-56]		0	1601.81	100	Shared	High	High	0.0006557	0.001142	3.78	21.81
FALSE	High	[K].SAQITETTDVNELLEK.[E]		0.076622	0.0011848	1	2	1	GWHPAAYT013859	GWHPAAYT013859 [31-46]		0	1790.9		No Quan Values	High	High	0.0006557	0.03452	3.15
FALSE	High	[K].SDPVIHTLLPLSPK.[G]		0.0188167	0.0011848	1	6	3	GWHPAAYT044213	GWHPAAYT044213 [296-309]		0	1516.87	100		High	High	0.0006557	0.00616	4.22	42.94
FALSE	High	[K].SEADVGEAFTEAFK.[T]		0.0517424	0.0011848	1	1	1	rna33155_gene=LOC103966946	rna33155_gene=LOC103966946 [50-63]		0	1500.69	100		High	High	0.0006557	0.02122	3.53	46.31
FALSE	High	[R].SEIPEYLTGEVPGDYGYDPFGLGK.[K]		0.00038592	0.0011848	2	4	6	rna25102_gene=LOC103959998; GWHPAAYT040372	rna25102_gene=LOC103959998 [89-112]; GWHPAAYT040372 [89-112]		0	2603.22	100	Shared	High	High	0.0006557	5.432e-05	3.93	76.78
FALSE	High	[R].RAEGGFLGAEVILK.[Q]		0.0438002	0.0011848	1	5	4	GWHPAAYT005863	GWHPAAYT005863 [317-330]		1	1459.83	100		High	High	0.0006557	0.01737	4.38	35.98
FALSE	High	[K-].MVPFAGWGMPIQYK.[D]		0.00564445	0.0011848	1	6	2	GWHPAAYT005863	GWHPAAYT005863 [67-80]		0	1624.8	100		High	High	0.0006557	0.001426	3.86	63.94
FALSE	High	[-].MVLQNDIDLLHPPAELEK.[R]	1xMet-loss [N-Term]	0.0310098	0.0011848	1	4	1	GWHPAAYT025599	GWHPAAYT025599 [1-18]	GWHPAAYT025599 1xMet-loss [N-Term]	0	1944.04		No Quan Values	High	High	0.0006557	0.01135	4.19
FALSE	High	[K].MVEPQHLDQLLHPQFENPTAYK.[DN]		0.0424499	0.0011848	1	15	1	GWHPAAYT026106	GWHPAAYT026106 [476-497]		0	2635.3		No Quan Values	High	High	0.0006557	0.0167	4.38
FALSE	High	[K].IPVITTIAGALSTAEAIK.[S]		0.00750963	0.0011848	1	2	2	GWHPAAYT007342	GWHPAAYT007342 [1146-1163]		0	1769.04		No Quan Values	High	High	0.0006557	0.002011	3.6
FALSE	High	[R].LQAQSALGDAGSVSGAVK.[Y]		0.00146463	0.0011848	1	2	2	GWHPAAYT044754	GWHPAAYT044754 [64-81]		0	1658.87	100		High	High	0.0006557	0.0002758	4.19	26.07
FALSE	High	[R].LQELFKEEGVEAK.[L]		0.0463857	0.0011848	1	6	1	GWHPAAYT040115	GWHPAAYT040115 [201-213]		1	1519.8	100		High	High	0.0006557	0.01862	4.36	22.08
FALSE	High	[KR].LQLVGVGYR.[A]		0.0735386	0.0011848	1	4	1	rna51679_gene=LOC103941568	rna51679_gene=LOC103941568 [87-95]		0	1004.59	100		High	High	0.0006557	0.03275	2.67	28.91
FALSE	High	[K].LQPFGQLPVIQDGDYTLYESR.[A]		0.000592493	0.0011848	1	1	6	rna3194_gene=LOC103965717	rna3194_gene=LOC103965717 [47-67]		0	2439.22	100		High	High	0.0006557	9.125e-05	5.45	70.47
FALSE	High	[K].IQPFGQVPAFEDEDISLFESR.[A]		0.0104208	0.0011848	1	2	3	pycom08g00510	pycom08g00510 [50-70]		0	2424.17	100		High	High	0.0006557	0.003	4.15	77.17
FALSE	High	[K].LQPFGQVPVIQDGDYTLYESR.[A]		0.00244706	0.0011848	2	3	3	rna3196_gene=LOC103965702; GWHPAAYT029216	rna3196_gene=LOC103965702 [47-67]; GWHPAAYT029216 [47-67]		0	2425.2	100	Shared	High	High	0.0006557	0.0005138	4.39	65.02
FALSE	High	[K].LQPFGTVPLIQDGDYTLYESR.[A]		0.00356268	0.0011848	1	1	6	rna3199_gene=LOC103965744	rna3199_gene=LOC103965744 [47-67]		0	2412.21	100		High	High	0.0006557	0.0008115	3.84	71.38
FALSE	High	[K].IQTLTGWLLK.[Q]		0.0553555	0.0011848	1	3	2	GWHPAAYT039401	GWHPAAYT039401 [78-87]		0	1172.7	100		High	High	0.0006557	0.02308	3.02	52.97
FALSE	High	[K].ISAVSIFFETMPYR.[L]		0.0355364	0.0011848	2	6	2	rna47286_gene=LOC103937634; GWHPAAYT022491	rna47286_gene=LOC103937634 [188-201]; GWHPAAYT022491 [188-201]		0	1660.84	100	Shared	High	High	0.0006557	0.01345	3.44	73.9
FALSE	High	[R].LSDEAYEIALTHIR.[N]		0.044491	0.0011848	1	5	1	pycom17g26380	pycom17g26380 [645-658]		0	1630.84	100		High	High	0.0006557	0.01769	3.44	40.48
FALSE	High	[K].LSDEDMQLIYNIDR.[K]		0.00957622	0.0011848	1	1	2	rna33155_gene=LOC103966946	rna33155_gene=LOC103966946 [280-293]		0	1724.82		No Quan Values	High	High	0.0006557	0.0027	3.98
FALSE	High	[R].LSELLGIQVVK.[A]		0.0988634	0.0011848	1	2	1	GWHPAAYT043161	GWHPAAYT043161 [158-168]		0	1198.74	100		High	High	0.0006557	0.04737	3.06	46.53
FALSE	High	[R].LSESSSSFTCTSNLR.[A]	1xCarbamidomethyl [C10]	0.000331008	0.0011848	1	1	5	1	1 [60-74]		0	1675.76	100		High	High	0.0006557	4.519e-05	4.96	21.86
FALSE	High	[K].LSIFETGIK.[V]		0.0522829	0.0011848	1	2	2	GWHPAAYT058596	GWHPAAYT058596 [146-154]		0	1007.58	100		High	High	0.0006557	0.0215	2.55	37
FALSE	High	[R].ISLPSQFASAFSFDR.[TK]		0.0300489	0.0011848	1	3	1	GWHPAAYT009594	GWHPAAYT009594 [184-198]		0	1672.83	100		High	High	0.0006557	0.01092	3.52	68.2
FALSE	High	[K].ITGELIQGIIEAGKR.[A]		0.0380381	0.0011848	1	3	1	pycom06g12820	pycom06g12820 [413-427]		1	1597.93	100		High	High	0.0006557	0.01458	3.59	43.08
FALSE	High	[K].LTGTDVGYPGGLWFDPLGWGSGSPEK.[IR]		0.00277838	0.0011848	1	5	3	pycom13g10390	pycom13g10390 [319-344]		0	2693.29	100		High	High	0.0006557	0.0006009	4.31	87.37
FALSE	High	[R].ITNFYTNFQVDEIGR.[V]		0.0164935	0.0011848	1	6	2	GWHPAAYT057095	GWHPAAYT057095 [311-325]		0	1816.89	100		High	High	0.0006557	0.005259	3.33	52.63
FALSE	High	[K].ITNLTLSPSIVFGYLLK.[S]		0.000538652	0.0011848	1	1	5	pycom12397g00	pycom12397g00 [199-215]		0	1879.09	100		High	High	0.0006557	8.167e-05	5.44	90.61
FALSE	High	[R].ITPSWVAFSDSER.[L]		0.032001	0.0011848	1	5	2	GWHPAAYT018196	GWHPAAYT018196 [167-179]		0	1494.72	100		High	High	0.0006557	0.01183	3.25	40.96
FALSE	High	[K].LTYYTPDYETK.[D]		0.032001	0.0011848	1	2	3	pycom12397g00	pycom12397g00 [22-32]		0	1393.65	100		High	High	0.0006557	0.01177	3.35	24.65
FALSE	High	[R].LVAAINGLPDPGGPK.[V]		0.0720419	0.0011848	1	5	1	GWHPAAYT012414	GWHPAAYT012414 [228-242]		0	1418.8	100		High	High	0.0006557	0.03203	3.72	37.51
FALSE	High	[R].YTGGMVPDVNQIIVK.[E]	1xOxidation [M5]	0.0109281	0.0011848	3	10	2	rna15894_gene=LOC103952026; GWHPAAYT001427; GWHPAAYT049624	rna15894_gene=LOC103952026 [291-305]; GWHPAAYT001427 [288-302]; GWHPAAYT049624 [288-302]		0	1649.86	100	Shared	High	High	0.0006557	0.00318	3.85	39.66
FALSE	High	[K].LPPKPLVVWAYEGSPFCK.[I]	1xCarbamidomethyl [C17]	0.00543932	0.0011848	1	3	1	GWHPAAYT016757	GWHPAAYT016757 [256-273]		0	2088.1		No Quan Values	High	High	0.0006557	0.001363	3.57
FALSE	High	[K].LPMFGCTDSSQVLK.[E]	1xCarbamidomethyl [C6]; 1xOxidation [M3]	0.0015199	0.0011848	4	6	4	rna43902_gene=LOC103934623; rna11817_gene=LOC103948502; pycom17g24720; GWHPAAYT056126	rna43902_gene=LOC103934623 [132-145]; rna11817_gene=LOC103948502 [132-145]; pycom17g24720 [120-133]; GWHPAAYT056126 [132-145]		0	1598.76	100	Shared	High	High	0.0006557	0.0002887	4.09	34.83
FALSE	High	[K].LPMFGCTDSSQVLK.[E]	1xCarbamidomethyl [C6]	0.00323909	0.0011848	4	6	2	rna43902_gene=LOC103934623; rna11817_gene=LOC103948502; pycom17g24720; GWHPAAYT056126	rna43902_gene=LOC103934623 [132-145]; rna11817_gene=LOC103948502 [132-145]; pycom17g24720 [120-133]; GWHPAAYT056126 [132-145]		0	1582.76	100	Shared	High	High	0.0006557	0.0007213	4.58	42.14
FALSE	High	[R].IINEPTAAAIAYGIDKK.[AG]		0.0015199	0.0011848	6	35	4	GWHPAAYT018196; GWHPAAYT030385; rna20377_gene=LOC103956001; pycom01g15230; pycom07g18460; rna29281_gene=LOC103963573	GWHPAAYT018196 [303-319]; GWHPAAYT030385 [178-194]; rna20377_gene=LOC103956001 [176-192]; pycom01g15230 [176-192]; pycom07g18460 [176-192]; rna29281_gene=LOC103963573 [176-192]		1	1787.99	100	Shared	High	High	0.0006557	0.0002883	5.16	35.83
FALSE	High	[R].IINEPTAAAIAYGIDRK.[A]		0.0040664	0.0011848	1	5	5	GWHPAAYT001307	GWHPAAYT001307 [175-191]		1	1816	100		High	High	0.0006557	0.0009536	4.14	38.01
FALSE	High	[R].IINEPTAAALSYGMNNK.[E]		0.00513192	0.0011848	1	6	1	GWHPAAYT002862	GWHPAAYT002862 [219-235]		0	1806.91	100		High	High	0.0006557	0.00127	4.23	36.54
FALSE	High	[R].IINEPTAASLAYGFDR.[K]		0.000641449	0.0011848	1	8	4	rna9307_gene=LOC103946362	rna9307_gene=LOC103946362 [221-236]		0	1737.88	100		High	High	0.0006557	0.0001007	4.56	46.92
FALSE	High	[R].IINEPTAASLAYGFDRK.[N]		0.0204714	0.0011848	1	8	1	rna9307_gene=LOC103946362	rna9307_gene=LOC103946362 [221-237]		1	1865.98	100		High	High	0.0006557	0.00685	4.47	35.64
FALSE	High	[K].ILNTGTVLQVGDGIAR.[I]		0.00148807	0.0011848	1	1	6	pycom12397g00	pycom12397g00 [26-41]		0	1626.92	100		High	High	0.0006557	0.0002813	4.85	45.63
FALSE	High	[K].LLSYGQMLVQEQDNVK.[R]		0.0463857	0.0011848	2	3	1	pycom03g06850; GWHPAAYT034917	pycom03g06850 [392-407]; GWHPAAYT034917 [392-407]		0	1864.95	100	Shared	High	High	0.0006557	0.01861	2.83	43.21
FALSE	High	[K].LLSYGQMLVQEQDNVK.[R]	1xOxidation [M7]	0.000822612	0.0011848	2	3	2	pycom03g06850; GWHPAAYT034917	pycom03g06850 [392-407]; GWHPAAYT034917 [392-407]		0	1880.94	100	Shared	High	High	0.0006557	0.0001367	4.77	33.95
FALSE	High	[K].LLSYGQMLVQEQDNVKR.[V]		0.00360058	0.0011848	2	3	4	pycom03g06850; GWHPAAYT034917	pycom03g06850 [392-408]; GWHPAAYT034917 [392-408]		1	2021.05	100	Shared	High	High	0.0006557	0.0008229	4.36	34.01
FALSE	High	[K].LLSYGQMLVQEQDNVKR.[V]	1xOxidation [M7]	0.00337911	0.0011848	2	3	5	pycom03g06850; GWHPAAYT034917	pycom03g06850 [392-408]; GWHPAAYT034917 [392-408]		1	2037.04	100	Shared	High	High	0.0006557	0.00076	4.47	26.13
FALSE	High	[R].LLVDACYSPVER.[I]	1xCarbamidomethyl [C6]	0.081064	0.0011848	1	1	2	rna51673_gene=LOC103941579	rna51673_gene=LOC103941579 [121-132]		0	1421.71	100		High	High	0.0006557	0.03686	3.69	34.26
FALSE	High	[K].LVAEAGIGTVASGVAK.[G]		0.0282146	0.0011848	1	3	1	rna37178_gene=LOC103928813	rna37178_gene=LOC103928813 [1141-1156]		0	1442.82		No Quan Values	High	High	0.0006557	0.01009	3.51
FALSE	High	[K].LIVVLGELGGRDEYSLVEALK.[Q]		0.034618	0.0011848	1	6	1	pycom16g13050	pycom16g13050 [226-246]		1	2273.28		No Quan Values	High	High	0.0006557	0.01299	5.01
FALSE	High	[R].LLYECAPMSFIVEQAGGK.[G]	1xCarbamidomethyl [C5]	0.000325793	0.0011848	2	4	3	GWHPAAYT011789; GWHPAAYT039401	GWHPAAYT011789 [356-373]; GWHPAAYT039401 [359-376]		0	2012.98	100	Shared	High	High	0.0006557	4.427e-05	4.34	64.64
FALSE	High	[R].LLYECAPMSFIVEQAGGK.[G]	1xCarbamidomethyl [C5]; 1xOxidation [M8]	0.00117272	0.0011848	2	4	3	GWHPAAYT011789; GWHPAAYT039401	GWHPAAYT011789 [356-373]; GWHPAAYT039401 [359-376]		0	2028.98	100	Shared	High	High	0.0006557	0.0002098	3.86	49.32
FALSE	High	[R].LNESTGYIDYAQLEK.[S]		0.00152797	0.0011848	1	2	1	rna47286_gene=LOC103937634	rna47286_gene=LOC103937634 [202-216]		0	1743.84		No Quan Values	High	High	0.0006557	0.0002897	3.67
FALSE	High	[R].LNESTGYIDYDQLEK.[S]		0.00234564	0.0011848	1	3	2	GWHPAAYT022491	GWHPAAYT022491 [202-216]		0	1787.83	100		High	High	0.0006557	0.0004875	4.04	35.42
FALSE	High	[K].INFGEGSTYNYVK.[H]		0.0818976	0.0011848	1	2	1	pycom13g13720	pycom13g13720 [127-139]		0	1491.71	100		High	High	0.0006557	0.03745	3.04	29.27
FALSE	High	[K].INFGEGSTYSYVK.[H]		0.101908	0.0011848	1	26	1	pycom13g13740	pycom13g13740 [57-69]		0	1464.7	100		High	High	0.0006557	0.04903	3.25	29.85
FALSE	High	[R].INPTTSGPGAPALEK.[K]		0.067031	0.0011848	1	2	2	GWHPAAYT058596	GWHPAAYT058596 [3-17]		0	1452.77	100		High	High	0.0006557	0.02927	2.67	20.69
FALSE	High	[K].IPCVEDFNLVALNPYGR.[T]	1xCarbamidomethyl [C3]	0.0154006	0.0011848	1	2	2	pycom04g05840	pycom04g05840 [143-159]		0	1976.99		No Quan Values	High	High	0.0006557	0.004834	4.24
FALSE	High	[K].LPDLNCTTIESAMR.[I]	1xCarbamidomethyl [C6]	0.00149596	0.0011848	1	7	1	GWHPAAYT018324	GWHPAAYT018324 [831-844]		0	1620.77		No Quan Values	High	High	0.0006557	0.0002824	4.01
FALSE	High	[K].LPFAAAQIGQAFR.[N]		0.067031	0.0011848	1	6	1	GWHPAAYT014188	GWHPAAYT014188 [595-607]		0	1389.76		No Quan Values	High	High	0.0006557	0.02931	3.43
FALSE	High	[K].IPLILGIWGGK.[G]		0.00857046	0.0011848	3	5	5	rna30555_gene=LOC103964698; pycom03g06850; GWHPAAYT034917	rna30555_gene=LOC103964698 [156-166]; pycom03g06850 [156-166]; GWHPAAYT034917 [156-166]		0	1166.73	100	Shared	High	High	0.0006557	0.002368	3.24	67.74
FALSE	High	[R].LIWSTQFENFLATK.[W]		0.0735386	0.0011848	1	6	1	GWHPAAYT033801	GWHPAAYT033801 [776-789]		0	1697.89		No Quan Values	High	High	0.0006557	0.03275	3.35
FALSE	High	[K].SSVHDVVLVGGSTR.[I]		0.0150791	0.0011848	3	8	1	pycom01g15230; pycom07g18460; rna29281_gene=LOC103963573	pycom01g15230 [335-348]; pycom07g18460 [335-348]; rna29281_gene=LOC103963573 [335-348]		0	1412.75	100	Shared	High	High	0.0006557	0.004711	3.6	19.22
FALSE	High	[RK].LVAGLLGVESGQDAVIR.[A]		0.000113038	0.0011848	1	8	2	pycom16g12780	pycom16g12780 [197-213]		0	1696.96		No Quan Values	High	High	0.0006557	1.22e-05	4.69
FALSE	High	[R].LVDIVEPTEK.[T]		0.0400797	0.0011848	1	1	1	rna51688_gene=LOC103941592	rna51688_gene=LOC103941592 [100-109]		0	1142.63		No Quan Values	High	High	0.0006557	0.01559	2.6
FALSE	High	[-].MALLLGLSQGGHPNPLYK.[E]	1xMet-loss [N-Term]	0.0782097	0.0011848	1	1	1	GWHPAAYT028858	GWHPAAYT028858 [1-18]	GWHPAAYT028858 1xMet-loss [N-Term]	0	1778	100		High	High	0.0006557	0.03543	2.36	78.94
FALSE	High	[K].MAIISLWSEVEGQK.[F]		0.0438002	0.0011848	1	4	3	GWHPAAYT037385	GWHPAAYT037385 [94-107]		0	1590.82	100		High	High	0.0006557	0.01733	3.72	65.26
FALSE	High	[K].MAIISLWSEVEGQKFDPVASK.[L]		0.00296049	0.0011848	1	2	3	GWHPAAYT037385	GWHPAAYT037385 [94-114]		1	2335.2	100		High	High	0.0006557	0.0006489	3.82	68.1
FALSE	High	[-].MATDVAVLEQGAVGK.[S]	1xMet-loss+Acetyl [N-Term]	0.023228	0.0011848	1	1	1	rna28093_gene=LOC103962571	rna28093_gene=LOC103962571 [1-15]	rna28093_gene=LOC103962571 1xMet-loss+Acetyl [N-Term]	0	1399.74		No Quan Values	High	High	0.0006557	0.007965	4.26
FALSE	High	[K].MCALFINDLDAGAGR.[LM]	1xCarbamidomethyl [C2]	0.00415335	0.0011848	4	10	3	rna30555_gene=LOC103964698; pycom03g06850; rna4535_gene=LOC103935705; GWHPAAYT034917	rna30555_gene=LOC103964698 [221-235]; pycom03g06850 [221-235]; rna4535_gene=LOC103935705 [286-300]; GWHPAAYT034917 [221-235]		0	1623.76	100	Shared	High	High	0.0006557	0.0009789	4.26	52.12
FALSE	High	[K].MCALFINDLDAGAGR.[LM]	1xCarbamidomethyl [C2]; 1xOxidation [M1]	0.000995274	0.0011848	4	10	4	rna30555_gene=LOC103964698; pycom03g06850; rna4535_gene=LOC103935705; GWHPAAYT034917	rna30555_gene=LOC103964698 [221-235]; pycom03g06850 [221-235]; rna4535_gene=LOC103935705 [286-300]; GWHPAAYT034917 [221-235]		0	1639.76	100	Shared	High	High	0.0006557	0.0001719	3.87	44.99
FALSE	High	[-].MEITNVSEYEAIAK.[E]	1xAcetyl [N-Term]	0.0124701	0.0011848	2	7	1	GWHPAAYT042992; GWHPAAYT004660	GWHPAAYT042992 [1-14]; GWHPAAYT004660 [1-14]	GWHPAAYT042992 1xAcetyl [N-Term]; GWHPAAYT004660 1xAcetyl [N-Term]	0	1639.79	100	Shared	High	High	0.0006557	0.003742	3.46	65.39
FALSE	High	[K].MELVDAAFPLLK.[GV]		0.0806503	0.0011848	1	12	1	GWHPAAYT015130	GWHPAAYT015130 [56-67]		0	1346.74	100		High	High	0.0006557	0.03669	3.25	69.24
FALSE	High	[K].MGISPIMMSAGELESGNAGEPAK.[L]		0.00274913	0.0011848	1	3	2	rna4535_gene=LOC103935705	rna4535_gene=LOC103935705 [246-268]		0	2277.06	100		High	High	0.0006557	0.0005912	4.75	53.78
FALSE	High	[K].MGISPIMMSAGELESGNAGEPAK.[L]	1xOxidation [M7]	0.0171136	0.0011848	1	3	1	rna4535_gene=LOC103935705	rna4535_gene=LOC103935705 [246-268]		0	2293.05		No Quan Values	High	High	0.0006557	0.005488	3.91
FALSE	High	[K].MGITPIMMSAGELESGNAGEPAK.[L]		0.000118553	0.0011848	3	5	4	rna30555_gene=LOC103964698; pycom03g06850; GWHPAAYT034917	rna30555_gene=LOC103964698 [181-203]; pycom03g06850 [181-203]; GWHPAAYT034917 [181-203]		0	2291.07	100	Shared	High	High	0.0006557	1.294e-05	6.17	55.04
FALSE	High	[K].MGITPIMMSAGELESGNAGEPAK.[L]	1xOxidation [M]	0.0129395	0.0011848	3	5	5	rna30555_gene=LOC103964698; pycom03g06850; GWHPAAYT034917	rna30555_gene=LOC103964698 [181-203]; pycom03g06850 [181-203]; GWHPAAYT034917 [181-203]		0	2307.07	100	Shared	High	High	0.0006557	0.003907	3.96	48.94
FALSE	High	[K].MGITPIMMSAGELESGNAGEPAK.[L]	2xOxidation [M7; M]	7.97109e-05	0.0011848	3	5	7	rna30555_gene=LOC103964698; pycom03g06850; GWHPAAYT034917	rna30555_gene=LOC103964698 [181-203]; pycom03g06850 [181-203]; GWHPAAYT034917 [181-203]		0	2323.06	100	Shared	High	High	0.0006557	7.976e-06	5.08	36.93
FALSE	High	[K].MGITPIMMSAGELESGNAGEPAK.[L]	3xOxidation [M1; M7; M8]	0.000592493	0.0011848	3	5	2	rna30555_gene=LOC103964698; pycom03g06850; GWHPAAYT034917	rna30555_gene=LOC103964698 [181-203]; pycom03g06850 [181-203]; GWHPAAYT034917 [181-203]		0	2339.06	100	Shared	High	High	0.0006557	9.162e-05	4.55	31.08
FALSE	High	[-].MGVFTYESEFTSVIPPVR.[L]	1xMet-loss [N-Term]	0.00442552	0.0011848	1	2	4	pycom13g13740	pycom13g13740 [1-18]	pycom13g13740 1xMet-loss [N-Term]	0	1927.98	100		High	High	0.0006557	0.001059	4.06	66.47
FALSE	High	[R].MLDFDFLCGR.[E]	1xCarbamidomethyl [C8]	0.0344372	0.0011848	1	6	1	pycom16g13050	pycom16g13050 [26-35]		0	1273.57	100		High	High	0.0006557	0.01289	2.81	63.61
FALSE	High	[K].MIHLSSLPQEVTEEEIVSHLEEIGTIVSTK.[L]	1xOxidation [M1]	0.000755819	0.0011848	1	3	1	GWHPAAYT037956	GWHPAAYT037956 [421-450]		0	3364.72	100		High	High	0.0006557	0.0001231	4.6	81.35
FALSE	High	[R].MPSAVGYQPTLSTEMGTLQER.[I]	1xOxidation [M]	0.00452015	0.0011848	1	2	3	GWHPAAYT058596	GWHPAAYT058596 [292-312]		0	2312.09	100		High	High	0.0006557	0.001085	3.93	43.05
FALSE	High	[R].MPSAVGYQPTLSTEMGTLQER.[I]	2xOxidation [M1; M15]	0.0483593	0.0011848	1	2	1	GWHPAAYT058596	GWHPAAYT058596 [292-312]		0	2328.08		No Quan Values	High	High	0.0006557	0.01952	3.91
FALSE	High	[R].MPTFFETFPVVLVDGDGIVR.[A]		0.042009	0.0011848	1	1	1	GWHPAAYT058591	GWHPAAYT058591 [271-290]		0	2239.15	100		High	High	0.0006557	0.01641	3.58	94.94
FALSE	High	[R].MSGGDHIHAGTVVGK.[L]		0.000648275	0.0011848	1	1	3	pycom12397g00	pycom12397g00 [320-334]		0	1465.72	100		High	High	0.0006557	0.0001019	5.36	15.98
FALSE	High	[R].MSGGDHIHAGTVVGK.[L]	1xOxidation [M1]	0.00131058	0.0011848	1	1	2	pycom12397g00	pycom12397g00 [320-334]		0	1481.72	100		High	High	0.0006557	0.0002403	4.59	15.64
FALSE	High	[K].MTTDAAVVEENEAK.[L]		0.00302381	0.0011848	1	2	1	GWHPAAYT037385	GWHPAAYT037385 [127-140]		0	1507.69	100		High	High	0.0006557	0.0006643	4.92	19
FALSE	High	[-].MAGVAPEGSQFDAK.[Q]	1xMet-loss+Acetyl [N-Term]	0.0620357	0.0011848	1	2	1	GWHPAAYT029627	GWHPAAYT029627 [1-14]	GWHPAAYT029627 1xMet-loss+Acetyl [N-Term]	0	1318.63	100		High	High	0.0006557	0.02653	2.88	29.09
FALSE	High	[-].MAGSGLFAEIVDGEAYK.[Y]	1xMet-loss+Acetyl [N-Term]	0.00754944	0.0011848	1	2	1	pycom02g00830	pycom02g00830 [1-17]	pycom02g00830 1xMet-loss+Acetyl [N-Term]	0	1668.81		No Quan Values	High	High	0.0006557	0.002029	3.91
FALSE	High	[K].IYSFNEGNYQMWDDK.[L]	1xOxidation [M11]	0.0277736	0.0011848	1	3	2	GWHPAAYT039401	GWHPAAYT039401 [290-304]		0	1925.8	100		High	High	0.0006557	0.009919	2.92	38.12
FALSE	High	[K].IYSFNEGNYQMWDDK.[L]		0.0226249	0.0011848	1	3	1	GWHPAAYT039401	GWHPAAYT039401 [290-304]		0	1909.81	100		High	High	0.0006557	0.007714	2.77	46.01
FALSE	High	[K].IVDNETISVDGKPVK.[V]		0.00352519	0.0011848	1	7	3	pycom06g00570	pycom06g00570 [152-166]		0	1613.87	100		High	High	0.0006557	0.0008034	3.65	19.4
FALSE	High	[K].IVDTFPGQSIDFFGALR.[A]		0.00126961	0.0011848	4	12	11	rna30555_gene=LOC103964698; pycom03g06850; rna4535_gene=LOC103935705; GWHPAAYT034917	rna30555_gene=LOC103964698 [332-348]; pycom03g06850 [332-348]; rna4535_gene=LOC103935705 [397-413]; GWHPAAYT034917 [332-348]		0	1882.97	100	Shared	High	High	0.0006557	0.0002312	4.18	76.38
FALSE	High	[R].IVDWLAADFK.[SI]		0.0525552	0.0011848	1	5	2	rna9307_gene=LOC103946362	rna9307_gene=LOC103946362 [284-293]		0	1177.63	100		High	High	0.0006557	0.02169	2.89	54.47
FALSE	High	[K].LVEAFSYLETNR.[A]		0.0897752	0.0011848	1	5	2	pycom13g08010	pycom13g08010 [376-387]		0	1441.73	100		High	High	0.0006557	0.042	3.07	44.11
FALSE	High	[K].IVFTNVGNPHALGQKPLTFPR.[Q]		0.0184242	0.0011848	1	1	1	pycom16g08770	pycom16g08770 [40-60]		0	2306.28	100		High	High	0.0006557	0.006013	3.82	37.26
FALSE	High	[R].IVGEEHYETAQR.[V]		0.00299198	0.0011848	1	2	1	GWHPAAYT058596	GWHPAAYT058596 [379-390]		0	1431.69	100		High	High	0.0006557	0.0006548	3.65	15.89
FALSE	High	[K].LVIADVASLAPGTGTLTVFTNEK.[G]		0.00171662	0.0011848	1	6	5	GWHPAAYT005863	GWHPAAYT005863 [119-141]		0	2317.26	100		High	High	0.0006557	0.0003349	4.44	77.56
FALSE	High	[R].IVPGAAATEIELAR.[R]		0.0559328	0.0011848	1	10	1	GWHPAAYT030814	GWHPAAYT030814 [406-419]		0	1410.8		No Quan Values	High	High	0.0006557	0.02343	3.1
FALSE	High	[K].LVPLLTQAGAVAK.[T]		0.00719867	0.0011848	1	3	1	GWHPAAYT028087	GWHPAAYT028087 [92-104]		0	1280.79	100		High	High	0.0006557	0.001918	2.68	39.23
FALSE	High	[K].IVQGLSIDEFSR.[K]		0.018231	0.0011848	1	5	1	GWHPAAYT015130	GWHPAAYT015130 [299-310]		0	1363.72		No Quan Values	High	High	0.0006557	0.005926	3.13
FALSE	High	[R].LVSQVISSLTASLR.[F]		0.0280668	0.0011848	2	13	1	pycom10g09660; pycom15g35470	pycom10g09660 [230-243]; pycom15g35470 [230-243]		0	1473.86		No Quan Values	High	High	0.0006557	0.01004	3.59
FALSE	High	[K].LVASLPEGGVLLLENVR.[F]		0.000479446	0.0011848	1	1	4	GWHPAAYT043161	GWHPAAYT043161 [180-196]		0	1779.04	100		High	High	0.0006557	7.06e-05	3.75	69.25
FALSE	High	[K].IVSSTGALALQEIPK.[K]		0.0390458	0.0011848	1	5	1	pycom13g12690	pycom13g12690 [205-219]		0	1526.88	100		High	High	0.0006557	0.01505	3.7	39.66
FALSE	High	[K].LVSWYDNEWGYSTR.[V]		0.0433455	0.0011848	1	3	1	pycom16g09410	pycom16g09410 [322-335]		0	1775.8	100		High	High	0.0006557	0.01712	2.77	48.85
FALSE	High	[R].IVTPGTVTDEALLQER.[Q]		0.0276281	0.0011848	1	1	2	rna51666_gene=LOC103941572	rna51666_gene=LOC103941572 [101-116]		0	1741.93	100		High	High	0.0006557	0.009863	3.14	44.67
FALSE	High	[KR].LVVKPDMLFGK.[R]		0.0506776	0.0011848	1	8	2	GWHPAAYT013859	GWHPAAYT013859 [55-65]		0	1246.72	100		High	High	0.0006557	0.02066	2.36	36.94
FALSE	High	[R].LVWFPGVEPPEWLDGSLPGDR.[G]		0.00978073	0.0011848	1	3	5	rna4664_gene=LOC103937518	rna4664_gene=LOC103937518 [82-102]		0	2366.18	100		High	High	0.0006557	0.002785	4.05	91.63
FALSE	High	[R].LVYTNDAGEIVK.[G]		0.0151588	0.0011848	1	5	1	pycom15g21530	pycom15g21530 [251-262]		0	1321.7		No Quan Values	High	High	0.0006557	0.004744	2.81
FALSE	High	[K].LYAPDSAPALAIK.[A]		0.0782097	0.0011848	1	5	3	GWHPAAYT043414	GWHPAAYT043414 [621-633]		0	1329.74	100		High	High	0.0006557	0.0353	2.81	35.97
FALSE	High	[K].IYELMDAVDDYIPIPQR.[Q]		0.0120813	0.0011848	1	3	1	pycom14g14280	pycom14g14280 [277-293]		0	2051.02	100		High	High	0.0006557	0.003593	3.82	78.24
FALSE	High	[K].IYELMDSVDDYIPIPQR.[Q]		0.00334355	0.0011848	1	1	1	rna34888_gene=LOC103926787	rna34888_gene=LOC103926787 [274-290]		0	2067.01	100		High	High	0.0006557	0.0007506	3.6	73.54
FALSE	High	[R].IYGHEAGGIVESVGEGVTDLK.[A]		0.0398708	0.0011848	1	6	1	GWHPAAYT002453	GWHPAAYT002453 [67-87]		0	2130.07		No Quan Values	High	High	0.0006557	0.01543	4.46
FALSE	High	[RK].LYNAFVLDADNLIPK.[I]		0.028965	0.0011848	2	12	2	pycom13g13720; pycom13g13740	pycom13g13720 [89-103]; pycom13g13740 [19-33]		0	1705.92	100	Shared	High	High	0.0006557	0.01043	3.48	71.25
FALSE	High	[K].IYSFNEGNYQLWDDK.[L]		0.00387735	0.0011848	1	3	1	GWHPAAYT011789	GWHPAAYT011789 [287-301]		0	1891.85		No Quan Values	High	High	0.0006557	0.000901	3.61
FALSE	High	[K].LVSWYDNEWGYSSR.[V]		0.0111026	0.0011848	1	4	1	pycom13g09680	pycom13g09680 [316-329]		0	1761.79		No Quan Values	High	High	0.0006557	0.003235	3.53
FALSE	High	[R].IINEPTAAAIAYGIDK.[K]		0.000459569	0.0011848	6	35	15	GWHPAAYT018196; GWHPAAYT030385; rna20377_gene=LOC103956001; pycom01g15230; pycom07g18460; rna29281_gene=LOC103963573	GWHPAAYT018196 [303-318]; GWHPAAYT030385 [178-193]; rna20377_gene=LOC103956001 [176-191]; pycom01g15230 [176-191]; pycom07g18460 [176-191]; rna29281_gene=LOC103963573 [176-191]		0	1659.9	100	Shared	High	High	0.0006557	6.701e-05	3.62	47.05
FALSE	High	[K].STLTDSLVAAAGIIAQEVAGDVR.[M]		0.0252671	0.0011848	1	7	1	GWHPAAYT004726	GWHPAAYT004726 [33-55]		0	2257.2	100		High	High	0.0006557	0.008825	4.03	106
FALSE	High	[K].STTTGHLIYK.[L]		0.0968811	0.0011848	1	8	1	rna29153_gene=LOC103963480	rna29153_gene=LOC103963480 [21-30]		0	1120.6	100		High	High	0.0006557	0.0461	2.99	16.99
FALSE	High	[K].VTLILPSSSAPKSSNK.[S]		0.0963914	0.0011848	1	1	2	1	1 [13-28]		1	1628.92	100		High	High	0.0006557	0.0458	3.38	21.92
FALSE	High	[K].VTPEVIAEYTVTALR.[R]		0.0143798	0.0011848	1	3	2	GWHPAAYT034484	GWHPAAYT034484 [238-252]		0	1661.91		No Quan Values	High	High	0.0006557	0.004433	3.75
FALSE	High	[R].VTPQPGVPPEEAGAAVAAESSTGTWTTVWTDGLTSLDR.[Y]		0.000900058	0.0011848	1	2	4	pycom12397g00	pycom12397g00 [42-79]		0	3854.87	100		High	High	0.0006557	0.0001518	5.32	84.57
FALSE	High	[R].VTVQSLDVVR.[V]		0.0673774	0.0011848	1	1	2	rna51687_gene=LOC103941591	rna51687_gene=LOC103941591 [170-179]		0	1115.64	100		High	High	0.0006557	0.02948	3.15	26.92
FALSE	High	[K].VVAAALNPVDFK.[R]		0.0592134	0.0011848	1	5	2	pycom13g08010	pycom13g08010 [115-126]		0	1243.7	100		High	High	0.0006557	0.02516	3.85	37.46
FALSE	High	[K].VVAAGANPVLITR.[G]		0.00967794	0.0011848	1	5	2	GWHPAAYT006093	GWHPAAYT006093 [165-177]		0	1280.77	100		High	High	0.0006557	0.002746	3.45	26.65
FALSE	High	[R].VVAGEALGVSSPVYTR.[T]		0.0623572	0.0011848	1	4	1	GWHPAAYT037826	GWHPAAYT037826 [193-208]		0	1604.86		No Quan Values	High	High	0.0006557	0.02672	3.08
FALSE	High	[RK].VVAIIAEGVPESDTK.[Q]		0.0884142	0.0011848	1	8	2	pycom16g13050	pycom16g13050 [106-120]		0	1527.83	100		High	High	0.0006557	0.04127	2.82	33.47
FALSE	High	[K].VVAWYDNEWGYSQR.[V]		0.0015199	0.0011848	1	6	1	pycom06g00570	pycom06g00570 [404-417]		0	1772.8	100		High	High	0.0006557	0.0002881	3.91	44.32
FALSE	High	[R].VVDGLGVPIDGR.[G]		0.0902332	0.0011848	1	7	2	GWHPAAYT057095	GWHPAAYT057095 [402-413]		0	1196.66	100		High	High	0.0006557	0.0423	3.62	33.66
FALSE	High	[R].VVDLADIVANNWK.[-]		0.00137451	0.0011848	1	5	6	GWHPAAYT027813	GWHPAAYT027813 [730-742]		0	1456.78	100		High	High	0.0006557	0.0002548	4.05	63.17
FALSE	High	[R].VVDLAHLVASK.[W]		0.0163204	0.0011848	1	7	4	pycom06g00570	pycom06g00570 [418-428]		0	1151.68	100		High	High	0.0006557	0.005171	3.45	29.57
FALSE	High	[R].VVEPLITLAK.[T]		0.0295796	0.0011848	1	1	2	rna51673_gene=LOC103941579	rna51673_gene=LOC103941579 [240-249]		0	1082.68	100		High	High	0.0006557	0.01069	2.71	37.78
FALSE	High	[K].VVGIDLGTTNSAVGAMEGGKPTIVTNAEGQR.[T]		0.0295796	0.0011848	1	6	1	rna9307_gene=LOC103946362	rna9307_gene=LOC103946362 [57-87]		0	3042.55		No Quan Values	High	High	0.0006557	0.01069	3.59
FALSE	High	[K].VVIGPATVGGIQAGAFK.[I]		0.0586034	0.0011848	1	8	2	pycom16g13050	pycom16g13050 [132-148]		0	1584.91	100		High	High	0.0006557	0.02484	3.17	46.55
FALSE	High	[K].VVNVGDVVEVMVLDIDEER.[R]		0.0118915	0.0011848	1	1	3	rna52506_gene=LOC103942352	rna52506_gene=LOC103942352 [321-339]		0	2129.08	100		High	High	0.0006557	0.003529	4.74	93.91
FALSE	High	[K].VWPEDILPLQPVGR.[L]		0.0263522	0.0011848	1	1	3	pycom06g00730	pycom06g00730 [299-312]		0	1618.9	100		High	High	0.0006557	0.009308	2.75	69.78
FALSE	High	[K].VYGPFYAAPK.[R]		0.0576997	0.0011848	2	3	1	GWHPAAYT029216; rna3194_gene=LOC103965717	GWHPAAYT029216 [5-14]; rna3194_gene=LOC103965717 [5-14]		0	1112.58	100	Shared	High	High	0.0006557	0.02428	2.35	25.76
FALSE	High	[K].VYGPLYAAPK.[R]		0.0818976	0.0011848	2	3	1	rna3199_gene=LOC103965744; GWHPAAYT029218	rna3199_gene=LOC103965744 [5-14]; GWHPAAYT029218 [5-14]		0	1078.59	100	Shared	High	High	0.0006557	0.03746	2.87	23.54
FALSE	High	[K].VYGPPLSTAVSR.[VL]		0.0164935	0.0011848	1	3	2	pycom08g00510	pycom08g00510 [7-18]		0	1246.68	100		High	High	0.0006557	0.005264	2.79	25.23
FALSE	High	[K].VYPSLAQGGPSPIGAK.[K]		0.00124962	0.0011848	1	4	2	pycom16g12780	pycom16g12780 [82-97]		0	1541.83	100		High	High	0.0006557	0.0002276	3.48	29.53
FALSE	High	[R].WADILKPGSVNTDPIFPNNK.[L]		0.00151188	0.0011848	1	5	2	pycom13g10390	pycom13g10390 [299-318]		0	2226.16	100		High	High	0.0006557	0.0002857	5.04	50.88
FALSE	High	[R].WAMLAVPGILVPEALGLGNWVK.[A]	1xOxidation [M3]	0.00166298	0.0011848	1	6	3	GWHPAAYT001133	GWHPAAYT001133 [96-117]		0	2350.3	100		High	High	0.0006557	0.0003218	4.03	97.83
FALSE	High	[K].VTLILPSSSAPK.[S]		0.00350659	0.0011848	1	1	20	1	1 [13-24]		0	1212.72	100		High	High	0.0006557	0.0007941	3.6	30.53
FALSE	High	[R].WAMLGAAGFIIPEAFNK.[F]		5.7717e-05	0.0011848	2	4	10	rna25102_gene=LOC103959998; GWHPAAYT040372	rna25102_gene=LOC103959998 [130-146]; GWHPAAYT040372 [130-146]		0	1835.95	100	Shared	High	High	0.0006557	5.381e-06	5.15	82.44
FALSE	High	[R].VTIHTARPGIVIGK.[K]		0.0481082	0.0011848	1	1	2	rna51683_gene=LOC103941567	rna51683_gene=LOC103941567 [66-79]		0	1461.89	100		High	High	0.0006557	0.01945	3.07	19.23
FALSE	High	[K].VTDDHIYLVVNAGCR.[D]	1xCarbamidomethyl [C14]	0.0364788	0.0011848	1	6	1	GWHPAAYT005863	GWHPAAYT005863 [153-167]		0	1731.85	100		High	High	0.0006557	0.01387	3.76	29.12
FALSE	High	[R].VLYEVFPMSFLLEQAGGQSFTGK.[E]	1xOxidation [M8]	0.037056	0.0011848	1	6	2	GWHPAAYT002542	GWHPAAYT002542 [279-301]		0	2564.27	100		High	High	0.0006557	0.01416	3.59	78.75
FALSE	High	[K].VMANADTPEDALTAR.[N]		0.00526944	0.0011848	1	6	1	GWHPAAYT026106	GWHPAAYT026106 [645-659]		0	1574.75		No Quan Values	High	High	0.0006557	0.001304	3.74
FALSE	High	[K].VNAGTEPDADLGPVISR.[Q]		0.0709387	0.0011848	1	3	1	GWHPAAYT057613	GWHPAAYT057613 [349-365]		0	1710.87		No Quan Values	High	High	0.0006557	0.03142	4.63
FALSE	High	[R].VNQAIYLLTTGAR.[E]		0.016845	0.0011848	1	15	1	GWHPAAYT010323	GWHPAAYT010323 [322-334]		0	1419.8	100		High	High	0.0006557	0.005391	4.01	40.57
FALSE	High	[R].VPIIVTGNDFSTLYAPLIR.[D]		0.000116685	0.0011848	4	13	14	rna30555_gene=LOC103964698; pycom03g06850; rna4535_gene=LOC103935705; GWHPAAYT034917	rna30555_gene=LOC103964698 [277-295]; pycom03g06850 [277-295]; rna4535_gene=LOC103935705 [342-360]; GWHPAAYT034917 [277-295]		0	2089.17	100	Shared	High	High	0.0006557	1.265e-05	4.41	79.4
FALSE	High	[K].VPLLVTPDGPIFESNAIAR.[Y]		0.0192175	0.0011848	1	6	4	pycom15g38640	pycom15g38640 [161-179]		0	2009.11	100		High	High	0.0006557	0.006321	3.1	66.98
FALSE	High	[R].VPLYIGSMDEVEK.[L]		0.0180399	0.0011848	1	2	1	GWHPAAYT011789	GWHPAAYT011789 [393-405]		0	1479.74	100		High	High	0.0006557	0.005875	4.19	40.78
FALSE	High	[R].VPLYIGSMDEVEKLEK.[Y]		0.00299198	0.0011848	1	2	2	GWHPAAYT011789	GWHPAAYT011789 [393-408]		1	1849.96	100		High	High	0.0006557	0.0006557	5.09	47.45
FALSE	High	[R].VPLYIGSVEEVEK.[L]		0.00538209	0.0011848	1	2	1	GWHPAAYT039401	GWHPAAYT039401 [396-408]		0	1461.78	100		High	High	0.0006557	0.001343	3.97	40.12
FALSE	High	[R].VPTPNVSVVDLVINVAK.[K]		6.69367e-05	0.0011848	1	7	3	pycom06g00570	pycom06g00570 [328-344]		0	1764.03	100		High	High	0.0006557	6.437e-06	5.11	74.79
FALSE	High	[R].VPTPNVSVVDLVVQVTK.[K]		2.2738e-05	0.0011848	1	5	6	GWHPAAYT027813	GWHPAAYT027813 [641-657]		0	1794.04	100		High	High	0.0006557	1.735e-06	4.65	72.16
FALSE	High	[R].VPTPNVSVVDLVVQVTKK.[T]		2.24986e-05	0.0011848	1	5	2	GWHPAAYT027813	GWHPAAYT027813 [641-658]		1	1922.13	100		High	High	0.0006557	1.711e-06	3.99	59.98
FALSE	High	[R].VPTVDVSVVDLTVR.[L]		0.00379617	0.0011848	2	12	3	pycom13g09680; pycom16g09410	pycom13g09680 [241-254]; pycom16g09410 [247-260]		0	1498.85	100	Shared	High	High	0.0006557	0.0008775	4.2	54.91
FALSE	High	[K].VPVAEGCTDPTAANFDPTAR.[S]	1xCarbamidomethyl [C7]	0.00884655	0.0011848	1	2	2	pycom03g06850	pycom03g06850 [444-463]		0	2088.97	100		High	High	0.0006557	0.002454	3.7	33.5
FALSE	High	[R].VQLADKYLADAALGDANQDSINRGEFYGK.[A]		0.0171136	0.0011848	2	2	1	rna30555_gene=LOC103964698; pycom03g06850	rna30555_gene=LOC103964698 [409-437]; pycom03g06850 [409-437]		2	3142.54	100	Shared	High	High	0.0006557	0.00551	5.68	45.74
FALSE	High	[R].VQLPGLSQELLQK.[F]		0.0556434	0.0011848	1	6	2	pycom17g26380	pycom17g26380 [156-168]		0	1452.84	100		High	High	0.0006557	0.02321	3.15	48.89
FALSE	High	[K].VQQLLQDFFNGK.[EG]		0.0170236	0.0011848	5	22	2	GWHPAAYT030385; rna20377_gene=LOC103956001; pycom01g15230; pycom07g18460; rna29281_gene=LOC103963573	GWHPAAYT030385 [354-365]; rna20377_gene=LOC103956001 [352-363]; pycom01g15230 [352-363]; pycom07g18460 [352-363]; rna29281_gene=LOC103963573 [352-363]		0	1436.75	100	Shared	High	High	0.0006557	0.005474	4.08	52.74
FALSE	High	[K].VSEDDKLVEYDALLLDR.[F]		0.0374458	0.0011848	1	9	1	GWHPAAYT036908	GWHPAAYT036908 [24-40]		1	1993.01		No Quan Values	High	High	0.0006557	0.01432	3.89
FALSE	High	[K].VSGNILAGDEYSLAYGR.[T]		0.00402361	0.0011848	1	2	3	pycom16g12780	pycom16g12780 [267-283]		0	1784.88	100		High	High	0.0006557	0.0009437	3.98	44.49
FALSE	High	[R].VSLEAGSTFGWHK.[I]		0.0248717	0.0011848	1	1	1	GWHPAAYT048475	GWHPAAYT048475 [692-704]		0	1418.71	100		High	High	0.0006557	0.008648	3	26.88
FALSE	High	[K].VSSGSPWYGPDR.[VA]		0.0270536	0.0011848	1	3	1	rna14947_gene=LOC103951255	rna14947_gene=LOC103951255 [42-53]		0	1307.6	100		High	High	0.0006557	0.009582	3.65	21.55
FALSE	High	[K].VSYIVVIGHSACGGIK.[A]	1xCarbamidomethyl [C12]	0.0166683	0.0011848	1	5	2	GWHPAAYT053664	GWHPAAYT053664 [779-794]		0	1659.89	100		High	High	0.0006557	0.005319	4.12	29.61
FALSE	High	[R].VTATPHLGASTMEAQEGVAVEIAEAVVGALK.[G]		0.0106433	0.0011848	1	5	1	rna36805_gene=LOC103928519	rna36805_gene=LOC103928519 [329-359]		0	3049.59		No Quan Values	High	High	0.0006557	0.003069	3.65
FALSE	High	[K].VTDSPWYGPDR.[V]		0.0935016	0.0011848	1	1	1	pycom10g22120	pycom10g22120 [42-52]		0	1292.59		No Quan Values	High	High	0.0006557	0.04423	3.16
FALSE	High	[R].WAMLGAAGFIIPEAFNK.[F]	1xOxidation [M3]	0.000265031	0.0011848	2	4	4	rna25102_gene=LOC103959998; GWHPAAYT040372	rna25102_gene=LOC103959998 [130-146]; GWHPAAYT040372 [130-146]		0	1851.95	100	Shared	High	High	0.0006557	3.435e-05	4.81	72.46
FALSE	High	[R].WAMLGAAGIFIPEFLTK.[I]		0.0298917	0.0011848	1	5	2	pycom13g10390	pycom13g10390 [243-259]		0	1865	100		High	High	0.0006557	0.01085	4.26	94.69
FALSE	High	[R].WAMLGAAGIFIPEFLTK.[I]	1xOxidation [M3]	0.000155289	0.0011848	1	5	2	pycom13g10390	pycom13g10390 [243-259]		0	1881	100		High	High	0.0006557	1.798e-05	4.8	85.91
FALSE	High	[K].YLADAALGDANQDSINR.[G]		0.000310638	0.0011848	2	2	5	rna30555_gene=LOC103964698; pycom03g06850	rna30555_gene=LOC103964698 [415-431]; pycom03g06850 [415-431]		0	1806.86	100	Shared	High	High	0.0006557	4.176e-05	4.49	31.16
FALSE	High	[K].YLADAALGDANQDSINRGEFYGK.[A]		0.000417807	0.0011848	2	2	3	rna30555_gene=LOC103964698; pycom03g06850	rna30555_gene=LOC103964698 [415-437]; pycom03g06850 [415-437]		1	2488.17	100	Shared	High	High	0.0006557	5.987e-05	4.46	38.01
FALSE	High	[K].YLADAALGDANQDSISR.[G]		0.00176265	0.0011848	1	2	4	GWHPAAYT034917	GWHPAAYT034917 [415-431]		0	1779.85	100		High	High	0.0006557	0.0003446	5.06	32.08
FALSE	High	[K].YLAGDFFSLADLSHLPFTHYLANSMGK.[E]		0.0424499	0.0011848	3	5	1	rna3196_gene=LOC103965702; GWHPAAYT029216; rna3194_gene=LOC103965717	rna3196_gene=LOC103965702 [155-181]; GWHPAAYT029216 [155-181]; rna3194_gene=LOC103965717 [155-181]		0	3015.47	100	Shared	High	High	0.0006557	0.01666	3.37	89.14
FALSE	High	[K].YLAGESFTLADLHHLPTIHYLMGTQSK.[K]		0.000651715	0.0011848	1	3	2	GWHPAAYT037385	GWHPAAYT037385 [157-183]		0	3043.53	100		High	High	0.0006557	0.0001029	4.61	58.34
FALSE	High	[K].YLAGESFTLADLHHLPTIHYLMGTQSK.[K]	1xOxidation [M22]	0.00723683	0.0011848	1	3	3	GWHPAAYT037385	GWHPAAYT037385 [157-183]		0	3059.53	100		High	High	0.0006557	0.001925	4.31	52.6
FALSE	High	[K].YIDDLKDPGPSGKPYSAR.[Y]		0.000105522	0.0011848	2	4	3	GWHPAAYT011789; GWHPAAYT039401	GWHPAAYT011789 [305-322]; GWHPAAYT039401 [308-325]		1	1978.99	100	Shared	High	High	0.0006557	1.121e-05	4.09	18.86
FALSE	High	[K].YLGGSGNPAYPGGPLFNPLGFGK.[D]		0.044491	0.0011848	1	2	2	GWHPAAYT054590	GWHPAAYT054590 [195-217]		0	2280.14	100		High	High	0.0006557	0.01767	4.22	70.35
FALSE	High	[K].YLGGSGNPAYPGGPLFNPLGFGKDEK.[S]		0.0252671	0.0011848	1	2	3	GWHPAAYT054590	GWHPAAYT054590 [195-220]		1	2652.31	100		High	High	0.0006557	0.008827	4.64	58.27
FALSE	High	[K].YLGPFSEQTPSYLTGEFPGDYGWDTAGLSADPETFAK.[N]		0.00743066	0.0011848	2	4	2	rna19361_gene=LOC103955064; rna44793_gene=LOC103935439	rna19361_gene=LOC103955064 [79-115]; rna44793_gene=LOC103935439 [57-93]		0	4014.82	100	Shared	High	High	0.0006557	0.001993	4.4	90.55
FALSE	High	[K].YLGPFSGEAPSYLTGEFPGDYGWDTAGLSADPETFAK.[N]		0.0247413	0.0011848	1	2	2	GWHPAAYT056494	GWHPAAYT056494 [57-93]		0	3913.78	100		High	High	0.0006557	0.0086	4.69	91.75
FALSE	High	[K].YLGPFSGEPPSYLK.[G]		0.00300785	0.0011848	1	3	4	pycom05g26650	pycom05g26650 [95-108]		0	1554.78	100		High	High	0.0006557	0.0006589	4.27	46.37
FALSE	High	[K].YLGPFSGEPPSYLTGEFPGDYGWDTAGLSADPETFAK.[N]		0.00020776	0.0011848	2	4	1	pycom10g22120; rna14947_gene=LOC103951255	pycom10g22120 [55-91]; rna14947_gene=LOC103951255 [56-92]		0	3939.79	100	Shared	High	High	0.0006557	2.563e-05	6.09	91.76
FALSE	High	[R].YIGSLVGDFHR.[T]		0.0159798	0.0011848	2	4	4	GWHPAAYT011789; GWHPAAYT039401	GWHPAAYT011789 [323-333]; GWHPAAYT039401 [326-336]		0	1263.65	100	Shared	High	High	0.0006557	0.005064	3.52	27.12
FALSE	High	[K].YPGGAFDPLGYSK.[D]		0.00358158	0.0011848	1	6	3	GWHPAAYT001133	GWHPAAYT001133 [170-182]		0	1371.66	100		High	High	0.0006557	0.0008193	3.99	40.1
FALSE	High	[K].YPIEHGIVSNWDDMEK.[I]		0.0154006	0.0011848	3	18	3	rna34952_gene=LOC103926854; rna14329_gene=LOC103950746; GWHPAAYT011589	rna34952_gene=LOC103926854 [71-86]; rna14329_gene=LOC103950746 [71-86]; GWHPAAYT011589 [71-86]		0	1932.88	100	Shared	High	High	0.0006557	0.004827	3.65	36.52
FALSE	High	[K].YPIEHGIVSNWDDMEK.[I]	1xOxidation [M14]	0.0562236	0.0011848	3	18	2	rna34952_gene=LOC103926854; rna14329_gene=LOC103950746; GWHPAAYT011589	rna34952_gene=LOC103926854 [71-86]; rna14329_gene=LOC103950746 [71-86]; GWHPAAYT011589 [71-86]		0	1948.87	100	Shared	High	High	0.0006557	0.02357	3.63	29.09
FALSE	High	[K].YQAYELIHAR.[W]		0.0145324	0.0011848	2	3	1	rna25102_gene=LOC103959998; GWHPAAYT040372	rna25102_gene=LOC103959998 [120-129]; GWHPAAYT040372 [120-129]		0	1263.65	100	Shared	High	High	0.0006557	0.004488	3.09	21.85
FALSE	High	[R].YQVLAGVIEQR.[LCF]		0.0463857	0.0011848	1	12	1	rna8311_gene=LOC103945514	rna8311_gene=LOC103945514 [351-361]		0	1275.71	100		High	High	0.0006557	0.01863	2.83	33.14
FALSE	High	[R].YQWDQGYFQQEIYR.[R]		0.0137129	0.0011848	1	1	1	GWHPAAYT058591	GWHPAAYT058591 [185-198]		0	1923.87		No Quan Values	High	High	0.0006557	0.004181	2.84
FALSE	High	[K].YRPTMPVLSVVIPR.[VL]		0.0562236	0.0011848	1	13	1	pycom07g05630	pycom07g05630 [479-492]		0	1627.94	100		High	High	0.0006557	0.02355	2.79	48.46
FALSE	High	[K].YSVIEGDAISETIEK.[I]		0.00558507	0.0011848	1	22	2	pycom13g13740	pycom13g13740 [84-98]		0	1653.82	100		High	High	0.0006557	0.001402	3.28	40.59
FALSE	High	[K].YTELLANSDLSGR.[L]		0.00105494	0.0011848	1	1	12	1	1 [47-59]		0	1438.72	100		High	High	0.0006557	0.0001844	4.2	29.91
FALSE	High	[R].YGYLSTDNVAAVR.[K]		0.0568096	0.0011848	1	3	1	GWHPAAYT030465	GWHPAAYT030465 [615-627]		0	1428.71		No Quan Values	High	High	0.0006557	0.0238	3.01
FALSE	High	[K].YGVTPDAETIDIANTATQK.[E]		0.000822612	0.0011848	1	2	1	GWHPAAYT025868	GWHPAAYT025868 [75-93]		0	2007.99		No Quan Values	High	High	0.0006557	0.0001364	4.61
FALSE	High	[R].YGPSMMPGGSFEAYK.[Y]		0.0514741	0.0011848	1	5	1	GWHPAAYT028499	GWHPAAYT028499 [183-197]		0	1621.7		No Quan Values	High	High	0.0006557	0.02112	3.17
FALSE	High	[K].YGANVDGYSPIYDK.[ND]		0.000919316	0.0011848	1	2	3	GWHPAAYT043021	GWHPAAYT043021 [84-97]		0	1561.72	100		High	High	0.0006557	0.0001558	4.02	28.49
FALSE	High	[R].WAMLGALGCIFPELLSR.[N]	1xCarbamidomethyl [C9]	0.016845	0.0011848	1	7	2	rna3225_gene=LOC103965945	rna3225_gene=LOC103965945 [106-122]		0	1934	100		High	High	0.0006557	0.005378	4.07	94.89
FALSE	High	[R].WAMLGALGCIFPELLSR.[N]	1xCarbamidomethyl [C9]; 1xOxidation [M3]	0.00459245	0.0011848	1	7	1	rna3225_gene=LOC103965945	rna3225_gene=LOC103965945 [106-122]		0	1950	100		High	High	0.0006557	0.001103	4.3	84.76
FALSE	High	[R].WAMLGALGCITPEVLEK.[W]	1xCarbamidomethyl [C9]; 1xOxidation [M3]	0.00675616	0.0011848	1	5	4	GWHPAAYT036693	GWHPAAYT036693 [101-117]		0	1903.97	100		High	High	0.0006557	0.001772	4.46	66.08
FALSE	High	[R].WAMLGALGCVFPEILSK.[N]	1xCarbamidomethyl [C9]	0.00424217	0.0011848	1	1	1	rna44793_gene=LOC103935439	rna44793_gene=LOC103935439 [104-120]		0	1891.98	100		High	High	0.0006557	0.001003	4.09	91.62
FALSE	High	[R].WAMLGALGCVFPEILSK.[N]	1xCarbamidomethyl [C9]; 1xOxidation [M3]	0.0143042	0.0011848	1	1	2	rna44793_gene=LOC103935439	rna44793_gene=LOC103935439 [104-120]		0	1907.98	100		High	High	0.0006557	0.004406	4.42	80.92
FALSE	High	[R].WAMLGALGCVFPEILSR.[N]	1xCarbamidomethyl [C9]	9.44219e-05	0.0011848	5	13	8	pycom10g22120; rna19361_gene=LOC103955064; rna14947_gene=LOC103951255; GWHPAAYT056494; pycom05g26650	pycom10g22120 [102-118]; rna19361_gene=LOC103955064 [126-142]; rna14947_gene=LOC103951255 [103-119]; GWHPAAYT056494 [104-120]; pycom05g26650 [142-158]		0	1919.99	100	Shared	High	High	0.0006557	9.795e-06	4.18	94.16
FALSE	High	[R].WAMLGALGCVFPEILSR.[N]	1xCarbamidomethyl [C9]; 1xOxidation [M3]	0.000479446	0.0011848	5	13	42	pycom10g22120; rna19361_gene=LOC103955064; rna14947_gene=LOC103951255; GWHPAAYT056494; pycom05g26650	pycom10g22120 [102-118]; rna19361_gene=LOC103955064 [126-142]; rna14947_gene=LOC103951255 [103-119]; GWHPAAYT056494 [104-120]; pycom05g26650 [142-158]		0	1935.98	100	Shared	High	High	0.0006557	7.095e-05	4.8	83.93
FALSE	High	[K].WASGVGIDGIGK.[K]		0.0124045	0.0011848	2	3	2	pycom03g06850; GWHPAAYT034917	pycom03g06850 [359-370]; GWHPAAYT034917 [359-370]		0	1159.61	100	Shared	High	High	0.0006557	0.003709	3.59	31.52
FALSE	High	[K].WITGVGVDSIGK.[K]		0.0260767	0.0011848	1	4	2	rna4535_gene=LOC103935705	rna4535_gene=LOC103935705 [424-435]		0	1231.67	100		High	High	0.0006557	0.009163	2.99	38.65
FALSE	High	[K].WITGVGVDSIGKK.[L]		0.100884	0.0011848	1	4	1	rna4535_gene=LOC103935705	rna4535_gene=LOC103935705 [424-436]		1	1359.76	100		High	High	0.0006557	0.04842	2.75	26.52
FALSE	High	[K].WNQQAELVHCR.[W]	1xCarbamidomethyl [C10]	0.023228	0.0011848	1	5	2	pycom13g10390	pycom13g10390 [232-242]		0	1440.68	100		High	High	0.0006557	0.00796	3.55	17.97
FALSE	High	[R].VLYEVFPMSFLLEQAGGQSFTGK.[E]		0.0954189	0.0011848	1	6	1	GWHPAAYT002542	GWHPAAYT002542 [279-301]		0	2548.28	100		High	High	0.0006557	0.04526	3.08	94.14
FALSE	High	[R].WQDIKNPGSVNQDPIFK.[Q]		0.00637443	0.0011848	2	5	4	GWHPAAYT018942; pycom06g17250	GWHPAAYT018942 [158-174]; pycom06g17250 [158-174]		1	1986.01	100	Shared	High	High	0.0006557	0.001645	4.32	32.14
FALSE	High	[R].WTFLGTKVTLILPSSSAPK.[S]		0.000914463	0.0011848	1	1	7	1	1 [6-24]		1	2046.16	100		High	High	0.0006557	0.0001551	4.95	61.79
FALSE	High	[R].WVDFYNPESQSVEWATPWSK.[T]		0.000138954	0.0011848	2	3	2	GWHPAAYT053041; rna16518_gene=LOC103952579	GWHPAAYT053041 [162-181]; rna16518_gene=LOC103952579 [160-179]		0	2456.12		No Quan Values	High	High	0.0006557	1.563e-05	5.19
FALSE	High	[R].WVFPETNSGIIVLAEGR.[L]		0.0709387	0.0011848	1	2	1	GWHPAAYT037680	GWHPAAYT037680 [419-435]		0	1888	100		High	High	0.0006557	0.03125	3.03	70.23
FALSE	High	[R].YAGSSNWTVQEAAECVK.[N]	1xCarbamidomethyl [C15]	0.00170756	0.0011848	1	7	1	GWHPAAYT034375	GWHPAAYT034375 [184-200]		0	1899.85	100		High	High	0.0006557	0.0003313	4.54	31.13
FALSE	High	[R].YAHIGDIIVAVIK.[E]		0.0835894	0.0011848	1	1	1	GWHPAAYT058590	GWHPAAYT058590 [90-102]		0	1411.83	100		High	High	0.0006557	0.03841	3.82	53.73
FALSE	High	[R].YAMLGAVGAIAPEILGK.[L]		0.000580081	0.0011848	1	4	3	GWHPAAYT054590	GWHPAAYT054590 [110-126]		0	1673.93	100		High	High	0.0006557	8.931e-05	4.3	71.69
FALSE	High	[R].YAMLGAVGAIAPEILGK.[L]	1xOxidation [M3]	0.000698135	0.0011848	1	4	1	GWHPAAYT054590	GWHPAAYT054590 [110-126]		0	1689.92	100		High	High	0.0006557	0.0001121	4.68	71.63
FALSE	High	[R].YASIAQDSGLVPIVEPEILLDGEHTIER.[T]		0.000390027	0.0011848	1	5	2	GWHPAAYT041016	GWHPAAYT041016 [210-237]		0	3064.58	100		High	High	0.0006557	5.502e-05	4.88	76.05
FALSE	High	[R].YDDNAAVVIDQEGNPK.[G]		0.0023087	0.0011848	1	1	1	GWHPAAYT058590	GWHPAAYT058590 [137-152]		0	1747.81	100		High	High	0.0006557	0.0004803	4.63	25.12
FALSE	High	[K].YDSTLGIFDADVKPVGDNGLSVDGK.[I]		0.000553097	0.0011848	1	6	5	GWHPAAYT027813	GWHPAAYT027813 [454-478]		0	2582.26	100		High	High	0.0006557	8.411e-05	5.47	57.02
FALSE	High	[R].YFPTQALNFAFK.[D]		0.0724133	0.0011848	1	11	1	GWHPAAYT047291	GWHPAAYT047291 [226-237]		0	1446.74	100		High	High	0.0006557	0.03208	3.03	59.19
FALSE	High	[K].WSPELAAACEVWK.[E]	1xCarbamidomethyl [C9]	0.053104	0.0011848	1	2	1	pycom12397g00	pycom12397g00 [451-463]		0	1546.74	100		High	High	0.0006557	0.02199	3.44	50.13
FALSE	High	[K].VLYEMDGVPEELAR.[E]	1xOxidation [M5]	0.00507792	0.0011848	1	1	1	rna51683_gene=LOC103941567	rna51683_gene=LOC103941567 [307-320]		0	1636.79	100		High	High	0.0006557	0.001252	3.37	35.43
FALSE	High	[K].VIVEGINLVK.[K]		0.0893193	0.0011848	1	1	1	rna51682_gene=LOC103941587	rna51682_gene=LOC103941587 [34-43]		0	1083.68	100		High	High	0.0006557	0.04168	2.18	36.84
FALSE	High	[K].VIPGPGDKPMIVVTYKGEEK.[Q]		0.0463857	0.0011848	1	2	1	pycom01g15230	pycom01g15230 [97-116]		1	2157.16		No Quan Values	High	High	0.0006557	0.01855	4.4
FALSE	High	[K].TPASFEPSIDYVVTK.[I]		0.00237059	0.0011848	1	4	3	GWHPAAYT007342	GWHPAAYT007342 [437-451]		0	1653.84	100		High	High	0.0006557	0.0004945	4.49	44.25
FALSE	High	[R].TPGFSGADLANLLNEAAILAGR.[R]		0.017295	0.0011848	1	6	1	pycom17g26380	pycom17g26380 [448-469]		0	2171.15	100		High	High	0.0006557	0.005556	4.06	96.03
FALSE	High	[K].TPGHPENFETPGVEVTTGPLGQGIANAVGLALAEK.[H]		0.0935016	0.0011848	1	2	1	GWHPAAYT048475	GWHPAAYT048475 [180-214]		0	3471.78	100		High	High	0.0006557	0.04418	4.02	78.59
FALSE	High	[K].TPVGGGVSSLNVQLR.[K]		0.0305256	0.0011848	1	1	1	rna27923_gene=LOC103962419	rna27923_gene=LOC103962419 [108-122]		0	1483.82		No Quan Values	High	High	0.0006557	0.01111	3.47
FALSE	High	[K].TQHLDLSYLLSNVGLPK.[W]		0.0409262	0.0011848	1	3	1	rna37178_gene=LOC103928813	rna37178_gene=LOC103928813 [1319-1335]		0	1898.04		No Quan Values	High	High	0.0006557	0.01597	3.09
FALSE	High	[K].TSAQVILDLLTVGK.[IM]		0.0184242	0.0011848	1	3	2	GWHPAAYT021195	GWHPAAYT021195 [474-487]		0	1457.86	100		High	High	0.0006557	0.00603	3.21	72.56
FALSE	High	[K].TSENFANATGEQGYPGGK.[F]		0.000780206	0.0011848	1	2	1	GWHPAAYT053041	GWHPAAYT053041 [182-199]		0	1827.81		No Quan Values	High	High	0.0006557	0.0001279	4.03
FALSE	High	[K].TSTYIGKPVVTNAAVHAVVEEQGLNDK.[V]		0.0400797	0.0011848	1	7	1	GWHPAAYT024371	GWHPAAYT024371 [152-178]		0	2840.48		No Quan Values	High	High	0.0006557	0.01559	4.1
FALSE	High	[R].TTGIVLDSGDGVSHTVPIYEGYALPHAILR.[L]		0.000304131	0.0011848	3	19	2	rna34952_gene=LOC103926854; rna14329_gene=LOC103950746; GWHPAAYT011589	rna34952_gene=LOC103926854 [150-179]; rna14329_gene=LOC103950746 [150-179]; GWHPAAYT011589 [150-179]		0	3151.64	100	Shared	High	High	0.0006557	4.074e-05	4.67	59.15
FALSE	High	[R].TTILPAEEDMPAIMDSFK.[K]		0.00398127	0.0011848	2	6	1	GWHPAAYT013927; pycom16g08770	GWHPAAYT013927 [445-462]; pycom16g08770 [445-462]		0	2008.96	100	Shared	High	High	0.0006557	0.0009283	4.39	70.94
FALSE	High	[R].TTILPAEEDMPAIMDSFKK.[F]		0.0283631	0.0011848	2	6	1	GWHPAAYT013927; pycom16g08770	GWHPAAYT013927 [445-463]; pycom16g08770 [445-463]		1	2137.06	100	Shared	High	High	0.0006557	0.0102	3.21	57.48
FALSE	High	[K].TTLTAALTMALASIGNSVSK.[K]		0.00100056	0.0011848	2	5	4	rna34888_gene=LOC103926787; pycom14g14280	rna34888_gene=LOC103926787 [101-120]; pycom14g14280 [104-123]		0	1950.06	100	Shared	High	High	0.0006557	0.0001728	4.34	91.63
FALSE	High	[K].TTLTAALTMALASIGNSVSK.[K]	1xOxidation [M9]	0.0142289	0.0011848	2	5	1	rna34888_gene=LOC103926787; pycom14g14280	rna34888_gene=LOC103926787 [101-120]; pycom14g14280 [104-123]		0	1966.05	100	Shared	High	High	0.0006557	0.004382	4.1	85.34
FALSE	High	[K].TTLTAAITTVLAK.[T]		0.00358158	0.0011848	1	1	8	rna51689_gene=LOC103941593	rna51689_gene=LOC103941593 [731-743]		0	1303.78	100		High	High	0.0006557	0.0008171	3.75	53.04
FALSE	High	[R].TTPSYVAFTDTER.[LS]		0.00524164	0.0011848	5	25	2	GWHPAAYT030385; rna20377_gene=LOC103956001; pycom01g15230; pycom07g18460; rna29281_gene=LOC103963573	GWHPAAYT030385 [42-54]; rna20377_gene=LOC103956001 [40-52]; pycom01g15230 [40-52]; pycom07g18460 [40-52]; rna29281_gene=LOC103963573 [40-52]		0	1487.7	100	Shared	High	High	0.0006557	0.001298	3.31	27.46
FALSE	High	[R].TVANLVPPYDK.[TV]		0.0653242	0.0011848	1	5	1	GWHPAAYT053664	GWHPAAYT053664 [750-760]		0	1216.66	100		High	High	0.0006557	0.02825	2.69	27.17
FALSE	High	[K].TVGGGDDAFNTFFSETGAGK.[H]		0.00270584	0.0011848	1	8	1	pycom10g09660	pycom10g09660 [41-60]		0	1977.88		No Quan Values	High	High	0.0006557	0.0005798	4.68
FALSE	High	[K].TVLIMELINNIAK.[A]		0.00570447	0.0011848	1	2	3	GWHPAAYT058596	GWHPAAYT058596 [179-191]		0	1471.86	100		High	High	0.0006557	0.001437	3.62	83.11
FALSE	High	[K].TVLIMELINNIAK.[A]	1xOxidation [M5]	0.0286625	0.0011848	1	2	4	GWHPAAYT058596	GWHPAAYT058596 [179-191]		0	1487.85	100		High	High	0.0006557	0.0103	3.93	68.96
FALSE	High	[K].TVLIMELINNVAK.[A]		0.0579994	0.0011848	1	10	1	GWHPAAYT024711	GWHPAAYT024711 [242-254]		0	1457.84		No Quan Values	High	High	0.0006557	0.02442	3.38
FALSE	High	[R].TVSSGISGASYYTGTFNSVNR.[S]		0.0255342	0.0011848	1	5	1	GWHPAAYT024449	GWHPAAYT024449 [239-259]		0	2168.03		No Quan Values	High	High	0.0006557	0.00896	3.52
FALSE	High	[R].TVVSIPNGPSALAVK.[E]		0.0263522	0.0011848	1	6	1	GWHPAAYT041016	GWHPAAYT041016 [187-201]		0	1452.84	100		High	High	0.0006557	0.009285	2.77	39.12
FALSE	High	[K].VAAIQAIVVPVPYK.[ND]		0.0256687	0.0011848	1	6	1	rna7393_gene=LOC103944703	rna7393_gene=LOC103944703 [309-322]		0	1467.89	100		High	High	0.0006557	0.00901	4.19	53.3
FALSE	High	[K].TNKPQFQEIISSTK.[T]		0.00839119	0.0011848	1	2	2	pycom12397g00	pycom12397g00 [467-480]		0	1620.86	100		High	High	0.0006557	0.002302	3.86	21.9
FALSE	High	[R].TLNLFDILNADK.[L]		0.041356	0.0011848	1	3	1	GWHPAAYT034818	GWHPAAYT034818 [251-262]		0	1376.74	100		High	High	0.0006557	0.0162	3.1	73.47
FALSE	High	[R].TLLYGGIYGYPR.[D]		0.0286625	0.0011848	2	4	4	GWHPAAYT011789; GWHPAAYT039401	GWHPAAYT011789 [334-345]; GWHPAAYT039401 [337-348]		0	1372.73	100	Shared	High	High	0.0006557	0.0103	3.23	42.98
FALSE	High	[K].TILSSETMDIPDGVK.[I]		0.0431199	0.0011848	1	2	1	rna5818_gene=LOC103943339	rna5818_gene=LOC103943339 [3-17]		0	1605.8	100		High	High	0.0006557	0.01698	2.65	43.13
FALSE	High	[K].SVDIDLPENVSQDDLIAK.[V]		0.0242263	0.0011848	1	3	1	GWHPAAYT009718	GWHPAAYT009718 [71-88]		0	1970.99		No Quan Values	High	High	0.0006557	0.008389	3.95
FALSE	High	[K].SVGDYGPPEEFLNQVDYLLGK.[Q]		0.00812928	0.0011848	1	3	2	GWHPAAYT029208	GWHPAAYT029208 [152-172]		0	2340.14	100		High	High	0.0006557	0.002215	3.54	89.15
FALSE	High	[K].SVKPELLQSLLEK.[G]		0.0100957	0.0011848	1	2	2	GWHPAAYT057095	GWHPAAYT057095 [767-779]		0	1483.87	100		High	High	0.0006557	0.002896	3.41	41.22
FALSE	High	[R].SVYEPLQTGLIAIDSMIPIGR.[G]		0.000662145	0.0011848	1	2	3	pycom12397g00	pycom12397g00 [142-162]		0	2273.22	100		High	High	0.0006557	0.000105	4.09	94.16
FALSE	High	[R].SVYEPLQTGLIAIDSMIPIGR.[G]	1xOxidation [M16]	0.000959076	0.0011848	1	2	7	pycom12397g00	pycom12397g00 [142-162]		0	2289.22	100		High	High	0.0006557	0.0001639	4.57	77.99
FALSE	High	[K].SYELPDGQVITIGAER.[F]		0.01146	0.0011848	2	16	2	rna14329_gene=LOC103950746; GWHPAAYT011589	rna14329_gene=LOC103950746 [241-256]; GWHPAAYT011589 [241-256]		0	1747.89	100	Shared	High	High	0.0006557	0.003362	3.26	50
FALSE	High	[R].SYPIYIGSGLLDQPELLQR.[H]		0.00491932	0.0011848	1	3	1	pycom15g21380	pycom15g21380 [159-177]		0	2162.15	100		High	High	0.0006557	0.001205	4.37	71.79
FALSE	High	[R].TAANFNPAAR.[S]		0.0454287	0.0011848	1	1	1	rna30555_gene=LOC103964698	rna30555_gene=LOC103964698 [454-463]		0	1032.52	100		High	High	0.0006557	0.01811	3.09	17.69
FALSE	High	[K].TAIAIDTILNQK.[Q]		0.0571048	0.0011848	1	6	1	GWHPAAYT057095	GWHPAAYT057095 [471-482]		0	1300.75	100		High	High	0.0006557	0.02398	2.66	43.98
FALSE	High	[R].TALDLLFEEGLDNVIAR.[H]		0.00535371	0.0011848	1	3	2	GWHPAAYT008359	GWHPAAYT008359 [261-277]		0	1889	100		High	High	0.0006557	0.001334	3.35	91.03
FALSE	High	[K].TAINAKPDSVYFVVSR.[G]		0.0263522	0.0011848	1	3	1	GWHPAAYT050520	GWHPAAYT050520 [175-190]		0	1766.94	100		High	High	0.0006557	0.009283	3.86	32
FALSE	High	[K].VADFFDAAVNLALK.[I]		0.0203639	0.0011848	2	4	3	rna47286_gene=LOC103937634; GWHPAAYT022491	rna47286_gene=LOC103937634 [448-461]; GWHPAAYT022491 [449-462]		0	1493.8	100	Shared	High	High	0.0006557	0.006777	3.63	76.61
FALSE	High	[R].TAPPDLPSLLLDAR.[I]		0.01146	0.0011848	1	6	1	pycom05g09630	pycom05g09630 [223-236]		0	1478.82		No Quan Values	High	High	0.0006557	0.003371	2.45
FALSE	High	[R].TETSPEDVGGMHAAAGILTAR.[G]		0.0122096	0.0011848	1	14	2	GWHPAAYT026106	GWHPAAYT026106 [538-558]		0	2084.01	100		High	High	0.0006557	0.003643	2.97	33.96
FALSE	High	[K].TFAEEVNAAFR.[D]		0.0108133	0.0011848	1	5	5	GWHPAAYT027813	GWHPAAYT027813 [659-669]		0	1254.61	100		High	High	0.0006557	0.00314	3.28	36.4
FALSE	High	[K].TFQGPPHGIQVER.[D]		0.00894054	0.0011848	1	2	2	pycom12397g00	pycom12397g00 [147-159]		0	1465.75	100		High	High	0.0006557	0.002495	3.54	19.53
FALSE	High	[K].TFTDEAEALLK.[E]		0.08663	0.0011848	1	2	1	pycom12397g00	pycom12397g00 [481-491]		0	1237.63	100		High	High	0.0006557	0.04016	2.54	48.32
FALSE	High	[K].TGALLLDGNTLNYFGK.[N]		0.000638062	0.0011848	2	4	4	rna25102_gene=LOC103959998; GWHPAAYT040372	rna25102_gene=LOC103959998 [160-175]; GWHPAAYT040372 [160-175]		0	1696.89	100	Shared	High	High	0.0006557	0.0001	4.41	60.1
FALSE	High	[K].TGPVAPTVVDVDLGNR.[S]		0.0746807	0.0011848	1	3	1	pycom15g21380	pycom15g21380 [143-158]		0	1609.85		No Quan Values	High	High	0.0006557	0.03337	3.04
FALSE	High	[R].TGYTGEDGFEISVPDENAVDLAK.[A]		0.026491	0.0011848	1	5	2	GWHPAAYT005863	GWHPAAYT005863 [241-263]		0	2427.12	100		High	High	0.0006557	0.009349	4.21	59.75
FALSE	High	[R].TKPHVNVGTIGHVDHGK.[T]		0.000398372	0.0011848	1	5	6	pycom03g21520	pycom03g21520 [62-78]		0	1795.96	100		High	High	0.0006557	5.661e-05	4.03	15.92
FALSE	High	[K].TKPTFSTDRPLWYPGAK.[A]		0.0349825	0.0011848	1	3	2	GWHPAAYT039480	GWHPAAYT039480 [45-61]		0	1965.02	100		High	High	0.0006557	0.01312	3.01	26.19
FALSE	High	[K].TLLFGEKPVAVFGIR.[N]		0.00651069	0.0011848	1	3	4	pycom16g09410	pycom16g09410 [78-92]		0	1646.96	100		High	High	0.0006557	0.001693	2.72	53.3
FALSE	High	[K].TLLFGEKPVTVFGIR.[N]		0.000484548	0.0011848	1	2	5	pycom13g09680	pycom13g09680 [72-86]		0	1676.97	100		High	High	0.0006557	7.169e-05	3.48	52.79
FALSE	High	[R].TETADVQSTPFQPYTEVFGLQR.[F]		0.000513595	0.0011848	2	6	3	GWHPAAYT039480; pycom12g15800	GWHPAAYT039480 [112-133]; pycom12g15800 [114-135]		0	2514.21	100	Shared	High	High	0.0006557	7.669e-05	5.14	65.47
FALSE	High	[K].STPFAAQVAAER.[C]		0.0199394	0.0011848	1	1	1	rna51675_gene=LOC103941581	rna51675_gene=LOC103941581 [58-69]		0	1247.64	100		High	High	0.0006557	0.006634	2.47	22
FALSE	High	[R].VALEACVQAR.[N]	1xCarbamidomethyl [C6]	0.063005	0.0011848	1	2	1	pycom12397g00	pycom12397g00 [422-431]		0	1116.58	100		High	High	0.0006557	0.02713	3.19	19.89
FALSE	High	[K].VAIVGAAGGIGQPLAMLMK.[M]	1xOxidation [M16]	0.0875178	0.0011848	1	3	1	pycom05g10810	pycom05g10810 [70-88]		0	1813.01		No Quan Values	High	High	0.0006557	0.04057	4.16
FALSE	High	[R].VGGGPLGEGLDPLYPGGAFDPLGLADDPEAFAELK.[V]		0.000614856	0.0011848	1	3	2	rna19361_gene=LOC103955064	rna19361_gene=LOC103955064 [198-232]		0	3454.71	100		High	High	0.0006557	9.564e-05	5.15	100.33
FALSE	High	[K].VGHVDYDKVPGVVYTHPEVASVGK.[T]		0.00510485	0.0011848	1	4	1	pycom13g12690	pycom13g12690 [384-407]		1	2552.31		No Quan Values	High	High	0.0006557	0.001256	4.93
FALSE	High	[R].VGLTALTMAEYFR.[D]		0.00310486	0.0011848	1	2	3	GWHPAAYT058596	GWHPAAYT058596 [249-261]		0	1471.76	100		High	High	0.0006557	0.0006865	4.56	62.83
FALSE	High	[R].VGLTALTMAEYFR.[D]	1xOxidation [M8]	0.00664985	0.0011848	1	2	1	GWHPAAYT058596	GWHPAAYT058596 [249-261]		0	1487.76	100		High	High	0.0006557	0.001732	3.61	50.13
FALSE	High	[R].VGLTGLTVAEHFR.[D]		0.0720419	0.0011848	1	11	1	GWHPAAYT024711	GWHPAAYT024711 [313-325]		0	1399.77	100		High	High	0.0006557	0.03188	3.35	34.12
FALSE	High	[K].VGTMIEIPR.[A]		0.0844476	0.0011848	1	14	2	GWHPAAYT026106	GWHPAAYT026106 [846-854]		0	1015.56	100		High	High	0.0006557	0.03882	3.05	29.26
FALSE	High	[K].VHGSVFSTPTIR.[V]		0.0221536	0.0011848	1	1	2	GWHPAAYT037385	GWHPAAYT037385 [6-17]		0	1300.7	100		High	High	0.0006557	0.007519	3.68	21.62
FALSE	High	[R].VIASTQGKPNPNTLYK.[V]		0.0973732	0.0011848	1	4	1	pycom02g17290	pycom02g17290 [320-335]		0	1730.94		No Quan Values	High	High	0.0006557	0.04651	2.94
FALSE	High	[K].VIATGLPASPGAAVGTVVFSADDAEAWHAQGK.[RS]		0.000411226	0.0011848	1	4	1	GWHPAAYT026106	GWHPAAYT026106 [500-531]		0	3093.56		No Quan Values	High	High	0.0006557	5.882e-05	4.82
FALSE	High	[K].VIAWYDNEWGYSQR.[V]		0.00212129	0.0011848	1	5	6	GWHPAAYT027813	GWHPAAYT027813 [716-729]		0	1786.82	100		High	High	0.0006557	0.0004318	3.83	48.11
FALSE	High	[K].VIDEVPWYGIEQEYTLLQTDVK.[W]		0.0875178	0.0011848	1	5	1	GWHPAAYT026125	GWHPAAYT026125 [179-200]		0	2638.33		No Quan Values	High	High	0.0006557	0.0407	4.08
FALSE	High	[R].VLDIQPTEIHQR.[V]		0.0165807	0.0011848	1	2	2	GWHPAAYT039401	GWHPAAYT039401 [384-395]		0	1448.79	100		High	High	0.0006557	0.005279	3.43	21.9
FALSE	High	[K].VLDIYEEQLSK.[S]		0.0173864	0.0011848	2	5	1	rna3199_gene=LOC103965744; GWHPAAYT029218	rna3199_gene=LOC103965744 [142-152]; GWHPAAYT029218 [142-152]		0	1336.7	100	Shared	High	High	0.0006557	0.005585	2.88	33.27
FALSE	High	[K].VLESAIANAEHNDGADIDDLK.[V]		0.00060517	0.0011848	1	1	2	rna51684_gene=LOC103941588	rna51684_gene=LOC103941588 [50-70]		0	2210.06	100		High	High	0.0006557	9.41e-05	3.84	36.21
FALSE	High	[K].VLGDVEQAVSVQPVVSAK.[K]		0.00211009	0.0011848	1	3	1	pycom15g38640	pycom15g38640 [309-326]		0	1825.01		No Quan Values	High	High	0.0006557	0.0004282	4.61
FALSE	High	[K].VLITAPGK.[G]		0.0844476	0.0011848	1	6	1	GWHPAAYT027813	GWHPAAYT027813 [525-532]		0	798.508	100		High	High	0.0006557	0.03881	2.12	19.01
FALSE	High	[R].VLITTDLLAR.[G]		0.0279198	0.0011848	1	16	2	GWHPAAYT029627	GWHPAAYT029627 [332-341]		0	1114.68	100		High	High	0.0006557	0.009973	2.87	44.3
FALSE	High	[R].VLMQDFTGVPAVVDLAAMR.[E]		0.0323383	0.0011848	1	1	2	rna52793_gene=LOC103942638	rna52793_gene=LOC103942638 [45-63]		0	2033.06		No Quan Values	High	High	0.0006557	0.01193	3.16
FALSE	High	[R].VINALAKPIDGR.[G]		0.00913151	0.0011848	1	2	1	pycom12397g00	pycom12397g00 [108-119]		0	1266.75		No Quan Values	High	High	0.0006557	0.002562	3.63
FALSE	High	[K].VLNLEEGGAFTSSGAEDILK.[V]		0.000224927	0.0011848	1	3	1	GWHPAAYT057937	GWHPAAYT057937 [212-231]		0	2050.03		No Quan Values	High	High	0.0006557	2.811e-05	5.11
FALSE	High	[R].VINTWADIINR.[A]		0.00697391	0.0011848	1	1	4	GWHPAAYT058605	GWHPAAYT058605 [313-323]		0	1314.72	100		High	High	0.0006557	0.001836	3.35	45.75
FALSE	High	[K].VLPGLIGGSADLASSNMTLLK.[S]		0.0920874	0.0011848	1	2	3	GWHPAAYT048475	GWHPAAYT048475 [452-472]		0	2057.13	100		High	High	0.0006557	0.04318	4.75	68.25
FALSE	High	[K].VLPGLIGGSADLASSNMTLLK.[S]	1xOxidation [M17]	0.0269119	0.0011848	1	2	1	GWHPAAYT048475	GWHPAAYT048475 [452-472]		0	2073.13		No Quan Values	High	High	0.0006557	0.00955	2.86
FALSE	High	[K].VGEEVEIVGIK.[E]		0.00884655	0.0011848	1	1	4	rna51689_gene=LOC103941593	rna51689_gene=LOC103941593 [944-954]		0	1171.66	100		High	High	0.0006557	0.00246	3.79	32.28
FALSE	High	[K].VGEDEFGYMLADILK.[E]		0.00408797	0.0011848	1	5	1	pycom17g25980	pycom17g25980 [121-135]		0	1699.82	100		High	High	0.0006557	0.0009613	3.33	85.92
FALSE	High	[K].VGDTVDIVGLK.[D]		0.0149997	0.0011848	2	6	2	rna34888_gene=LOC103926787; pycom14g14280	rna34888_gene=LOC103926787 [324-334]; pycom14g14280 [327-337]		0	1115.63	100	Shared	High	High	0.0006557	0.00469	3.93	33.23
FALSE	High	[K].VFVGLPTTGGAPPPVAAASELAK.[V]		0.000266438	0.0011848	1	5	2	pycom111g0032	pycom111g0032 [351-373]		0	2150.19	100		High	High	0.0006557	3.465e-05	4.22	61.69
FALSE	High	[K].VALVYGQMNEPPGAR.[M]		0.0149997	0.0011848	1	2	2	GWHPAAYT058596	GWHPAAYT058596 [232-246]		0	1601.81	100		High	High	0.0006557	0.004678	3.69	29.89
FALSE	High	[R].VAMIGFAASLLGEAITGK.[G]		0.00038592	0.0011848	2	4	12	pycom15g31190; rna50246_gene=LOC103940303	pycom15g31190 [105-122]; rna50246_gene=LOC103940303 [110-127]		0	1748.96	100	Shared	High	High	0.0006557	5.429e-05	5.58	90.31
FALSE	High	[R].VAMIGFAASLLGEAITGK.[G]	1xOxidation [M3]	0.000724485	0.0011848	2	4	12	pycom15g31190; rna50246_gene=LOC103940303	pycom15g31190 [105-122]; rna50246_gene=LOC103940303 [110-127]		0	1764.96	100	Shared	High	High	0.0006557	0.0001172	4.41	74.35
FALSE	High	[K].VANPIVEMDGDEMTR.[V]		0.0762299	0.0011848	1	5	1	GWHPAAYT030856	GWHPAAYT030856 [8-22]		0	1676.76		No Quan Values	High	High	0.0006557	0.03425	2.88
FALSE	High	[R].VAPEEHPILLTEAPLNPK.[A]		0.000367968	0.0011848	1	3	2	GWHPAAYT011589	GWHPAAYT011589 [98-115]		0	1968.08	100		High	High	0.0006557	5.119e-05	4.13	36.5
FALSE	High	[R].VAPEEHPVLLTEAPLNPK.[A]		0.0191165	0.0011848	1	13	3	rna34952_gene=LOC103926854	rna34952_gene=LOC103926854 [98-115]		0	1954.06	100		High	High	0.0006557	0.006295	3.96	33.35
FALSE	High	[K].VAVLGAAGGIGQPLALLIK.[M]		0.101395	0.0011848	1	5	1	GWHPAAYT046682	GWHPAAYT046682 [97-115]		0	1761.1	100		High	High	0.0006557	0.04863	3.47	75.64
FALSE	High	[K].VAVPELLEDQVLVK.[V]		0.0944557	0.0011848	1	5	1	pycom13g08010	pycom13g08010 [101-114]		0	1551.9	100		High	High	0.0006557	0.04472	2.91	59.47
FALSE	High	[R].VCPSHVLDMQPGEAFVVR.[T]	1xCarbamidomethyl [C2]	0.00136004	0.0011848	1	5	2	GWHPAAYT053664	GWHPAAYT053664 [732-749]		0	2041	100		High	High	0.0006557	0.0002513	4.2	42.82
FALSE	High	[R].VCPSHVLDMQPGEAFVVR.[T]	1xCarbamidomethyl [C2]; 1xOxidation [M9]	0.00244706	0.0011848	1	5	2	GWHPAAYT053664	GWHPAAYT053664 [732-749]		0	2056.99	100		High	High	0.0006557	0.0005149	4.15	34.19
FALSE	High	[K].VDAEVLDLLDTVSR.[Q]		0.0240993	0.0011848	1	1	2	rna51786_gene=LOC103941687	rna51786_gene=LOC103941687 [80-93]		0	1544.82	100		High	High	0.0006557	0.008352	3.87	72.48
FALSE	High	[K].VAIVGAAGGIGQPLAMLMK.[M]		0.00812928	0.0011848	1	3	2	pycom05g10810	pycom05g10810 [70-88]		0	1797.01	100		High	High	0.0006557	0.002223	4.52	70.57
FALSE	High	[K].VDAFVSGIGTGGTITGAGK.[F]		0.0298917	0.0011848	1	3	1	GWHPAAYT026294	GWHPAAYT026294 [176-194]		0	1707.89		No Quan Values	High	High	0.0006557	0.01084	3.56
FALSE	High	[K].VEDGIFGTSGGIGFTK.[Q]		0.00398127	0.0011848	2	4	1	pycom15g31190; rna50246_gene=LOC103940303	pycom15g31190 [81-96]; rna50246_gene=LOC103940303 [86-101]		0	1584.79	100	Shared	High	High	0.0006557	0.0009297	3.53	47.6
FALSE	High	[K].VEFPTSLTSLDINHNK.[I]		0.0132156	0.0011848	1	6	1	pycom14g05040	pycom14g05040 [286-301]		0	1814.93	100		High	High	0.0006557	0.004006	3.3	43.51
FALSE	High	[R].VEIESLFDGVDFSEPLTR.[A]		0.00723683	0.0011848	1	4	1	GWHPAAYT018196	GWHPAAYT018196 [412-429]		0	2053.01		No Quan Values	High	High	0.0006557	0.001922	4.84
FALSE	High	[K].VENQEGVANFDDILAQSDAFMVAR.[G]		0.0105315	0.0011848	1	5	1	GWHPAAYT010815	GWHPAAYT010815 [969-992]		0	2639.24		No Quan Values	High	High	0.0006557	0.003046	3.78
FALSE	High	[K].VEPYGITVAEFTNR.[I]		0.0211285	0.0011848	1	2	1	pycom16g12780	pycom16g12780 [224-237]		0	1595.81	100		High	High	0.0006557	0.007113	2.86	46.3
FALSE	High	[K].VEQVTAELATAEAGGATKPYDAAER.[L]		0.0142289	0.0011848	1	2	1	GWHPAAYT053664	GWHPAAYT053664 [667-691]		0	2548.25		No Quan Values	High	High	0.0006557	0.004393	4.1
FALSE	High	[R].VETGIVKPGMVVTFGPTGLTTEVK.[S]	1xOxidation [M10]	0.0128036	0.0011848	1	3	1	rna29153_gene=LOC103963480	rna29153_gene=LOC103963480 [255-278]		0	2476.34		No Quan Values	High	High	0.0006557	0.003868	3.5
FALSE	High	[R].VFATLYEKDIEFEFVPIDMGAGEHK.[K]		0.0402897	0.0011848	1	2	1	GWHPAAYT037385	GWHPAAYT037385 [18-42]		1	2885.41	100		High	High	0.0006557	0.01569	4.09	66.87
FALSE	High	[R].VFFAGDSAGANIAYNLASK.[L]		0.00998961	0.0011848	1	3	1	rna47694_gene=LOC103938001	rna47694_gene=LOC103938001 [154-172]		0	1915.95		No Quan Values	High	High	0.0006557	0.00285	3.76
FALSE	High	[K].VFLMGEEVGEYQGAYK.[I]		0.0378397	0.0011848	1	4	1	GWHPAAYT014140	GWHPAAYT014140 [60-75]		0	1819.86		No Quan Values	High	High	0.0006557	0.01452	3.68
FALSE	High	[K].VFTEEQETLVVK.[S]		0.0154006	0.0011848	1	5	1	rna28061_gene=LOC103962547	rna28061_gene=LOC103962547 [5-16]		0	1421.75	100		High	High	0.0006557	0.00484	3.57	28.48
FALSE	High	[R].VDFKEPVWFK.[A]		0.0553555	0.0011848	1	5	1	GWHPAAYT036693	GWHPAAYT036693 [121-130]		1	1294.68	100		High	High	0.0006557	0.02306	3.76	38.06
FALSE	High	[R].ILMVGLDAAGK.[T]		0.0623572	0.0011848	1	16	1	GWHPAAYT025300	GWHPAAYT025300 [86-96]		0	1087.62	100		High	High	0.0006557	0.02675	2.78	35.97
FALSE	High	[K].LPVAPPESVTIETFR.[S]		0.0333715	0.0011848	1	3	1	pycom15g21380	pycom15g21380 [451-465]		0	1655.9		No Quan Values	High	High	0.0006557	0.01241	3.49
FALSE	High	[KR].YYCTVIDAPGHR.[D]	1xCarbamidomethyl [C3]	0.0235975	0.0011848	1	10	3	rna29153_gene=LOC103963480	rna29153_gene=LOC103963480 [85-96]		0	1451.67	100		High	High	0.0006557	0.008111	2.94	19.36
FALSE	High	[R].FGVTPTFLVNADQLEIK.[I]		0.0727866	0.0011848	1	3	1	rna37178_gene=LOC103928813	rna37178_gene=LOC103928813 [1056-1072]		0	1892.02	100		High	High	0.0006557	0.0324	3.13	69.76
FALSE	High	[K].ASSVAQVVTALQER.[G]		0.00469064	0.0011848	1	2	2	pycom12397g00	pycom12397g00 [203-216]		0	1458.79	100		High	High	0.0006557	0.001138	3.86	39.27
FALSE	High	[R].FLAGDEFSLADLSHLPNTQYLVNATDR.[G]		0.0328509	0.0011848	1	1	1	pycom08g00510	pycom08g00510 [159-185]		0	3007.48	100		High	High	0.0006557	0.01218	3.25	77.78
FALSE	High	[K].FLDGIYVSER.[G]		0.0342572	0.0011848	1	5	1	rna5818_gene=LOC103943339	rna5818_gene=LOC103943339 [178-187]		0	1198.61	100		High	High	0.0006557	0.01284	2.94	38.66
FALSE	High	[R].ASISNLTGIQGAVNIQGEDQK.[K]		0.000101147	0.0011848	2	6	3	GWHPAAYT011789; GWHPAAYT039401	GWHPAAYT011789 [116-136]; GWHPAAYT039401 [119-139]		0	2143.1	100	Shared	High	High	0.0006557	1.063e-05	5.52	43.04
FALSE	High	[R].FLDILQDLHGEDLR.[E]		0.00817235	0.0011848	1	7	1	GWHPAAYT036908	GWHPAAYT036908 [41-54]		0	1683.87	100		High	High	0.0006557	0.002225	3.46	59.15
FALSE	High	[K].AQPGFTAADVNVDEVK.[M]		0.00442552	0.0011848	1	1	1	pycom15g12400	pycom15g12400 [224-239]		0	1660.82	100		High	High	0.0006557	0.001056	3.78	32.67
FALSE	High	[K].FLEGTNLPTAK.[E]		0.0347998	0.0011848	1	6	1	GWHPAAYT044213	GWHPAAYT044213 [252-262]		0	1190.64	100		High	High	0.0006557	0.01307	2.35	26.85
FALSE	High	[R].ILLTSTSEVYGDPLIHPQTESYWGNVNPIGVR.[S]		0.0656621	0.0011848	1	5	1	GWHPAAYT001286	GWHPAAYT001286 [147-178]		0	3555.81		No Quan Values	High	High	0.0006557	0.02857	2.9
FALSE	High	[RK].FGIVEGLMTTVHSITATQK.[T]	1xOxidation [M8]	0.0163204	0.0011848	2	10	3	pycom13g09680; pycom16g09410	pycom13g09680 [174-192]; pycom16g09410 [180-198]		0	2049.07	100	Shared	High	High	0.0006557	0.005199	4.37	52.81
FALSE	High	[R].FLFCAEAIYK.[A]	1xCarbamidomethyl [C4]	0.0601401	0.0011848	1	2	1	pycom12397g00	pycom12397g00 [218-227]		0	1261.63	100		High	High	0.0006557	0.02561	2.4	47.82
FALSE	High	[R].FLSQPFFVAEVFTGSPGK.[Y]		0.000567929	0.0011848	1	2	6	GWHPAAYT058596	GWHPAAYT058596 [430-447]		0	1958.01	100		High	High	0.0006557	8.705e-05	4.48	76.97
FALSE	High	[K].FITHEVPFSEINK.[A]		0.00510485	0.0011848	1	3	1	GWHPAAYT002453	GWHPAAYT002453 [349-361]		0	1560.81	100		High	High	0.0006557	0.001255	4.31	29.04
FALSE	High	[K].FMLFACSDSR.[V]	1xCarbamidomethyl [C6]	0.0727866	0.0011848	1	5	1	GWHPAAYT053664	GWHPAAYT053664 [722-731]		0	1233.54	100		High	High	0.0006557	0.03232	2.87	38.6
FALSE	High	[R].APLGQNTILLR.[G]		0.0306862	0.0011848	1	4	2	pycom11g26920	pycom11g26920 [176-186]		0	1195.72	100		High	High	0.0006557	0.01118	2.78	31.08
FALSE	High	[K].FNDEFMDQYEGQR.[G]		0.0451925	0.0011848	1	2	1	GWHPAAYT013927	GWHPAAYT013927 [464-476]		0	1678.68		No Quan Values	High	High	0.0006557	0.01801	2.98
FALSE	High	[K].FNNEFMDQYEDQR.[G]		0.0118289	0.0011848	1	3	1	pycom16g08770	pycom16g08770 [464-476]		0	1735.7		No Quan Values	High	High	0.0006557	0.003506	3.79
FALSE	High	[R].APGVQTPVIVR.[F]		0.0255342	0.0011848	2	4	2	pycom06g00720; pycom06g00730	pycom06g00720 [92-102]; pycom06g00730 [92-102]		0	1136.68	100	Shared	High	High	0.0006557	0.008952	3.1	23.62
FALSE	High	[R].ANTFVAEVLGLDPR.[ED]		0.0351662	0.0011848	1	8	2	pycom05g10810	pycom05g10810 [220-233]		0	1501.8	100		High	High	0.0006557	0.01325	3.28	65.06
FALSE	High	[K].ANELFVGR.[L]		0.0902332	0.0011848	2	4	1	pycom15g31190; rna50246_gene=LOC103940303	pycom15g31190 [201-208]; rna50246_gene=LOC103940303 [206-213]		0	905.484	100	Shared	High	High	0.0006557	0.04211	2.87	21.26
FALSE	High	[R].AQLGEIFELDR.[A]		0.0528289	0.0011848	1	1	1	GWHPAAYT058591	GWHPAAYT058591 [336-346]		0	1290.67	100		High	High	0.0006557	0.02183	2.4	49.38
FALSE	High	[K].AIVNLISNPVNSTVPIAAEVFK.[K]		0.0212401	0.0011848	1	3	4	pycom05g10810	pycom05g10810 [178-199]		0	2296.29	100		High	High	0.0006557	0.00717	3.66	80.45
FALSE	High	[RK].FGIVEGLMTTVHSITATQK.[T]		9.19559e-05	0.0011848	2	10	4	pycom13g09680; pycom16g09410	pycom13g09680 [174-192]; pycom16g09410 [180-198]		0	2033.07	100	Shared	High	High	0.0006557	9.463e-06	5.86	66.97
FALSE	High	[K].FGEAVWFK.[A]		0.0476098	0.0011848	7	19	4	pycom10g22120; rna19361_gene=LOC103955064; rna3225_gene=LOC103965945; rna14947_gene=LOC103951255; rna44793_gene=LOC103935439; GWHPAAYT056494; pycom05g26650	pycom10g22120 [123-130]; rna19361_gene=LOC103955064 [147-154]; rna3225_gene=LOC103965945 [127-134]; rna14947_gene=LOC103951255 [124-131]; rna44793_gene=LOC103935439 [125-132]; GWHPAAYT056494 [125-132]; pycom05g26650 [163-170]		0	983.499	100	Shared	High	High	0.0006557	0.0192	3.15	38.99
FALSE	High	[K].EYLQGNPLWLQYIR.[V]		0.0366702	0.0011848	1	2	1	pycom17g05810	pycom17g05810 [118-131]		0	1792.94	100		High	High	0.0006557	0.01397	3.35	66.81
FALSE	High	[R].EYNFDNNMDGFYIAPAFMDK.[L]		0.00260746	0.0011848	2	3	3	rna30555_gene=LOC103964698; pycom03g06850	rna30555_gene=LOC103964698 [120-139]; pycom03g06850 [120-139]		0	2402.01	100	Shared	High	High	0.0006557	0.0005557	3.91	75.94
FALSE	High	[R].EYNFDNNMDGFYIAPAFMDK.[L]	1xOxidation [M]	0.0134975	0.0011848	2	3	5	rna30555_gene=LOC103964698; pycom03g06850	rna30555_gene=LOC103964698 [120-139]; pycom03g06850 [120-139]		0	2418.01	100	Shared	High	High	0.0006557	0.004115	3.35	68.63
FALSE	High	[K].FAGGLYTTSVEAFIPNTGR.[G]		0.0108705	0.0011848	1	5	1	rna7393_gene=LOC103944703	rna7393_gene=LOC103944703 [228-246]		0	2001.01		No Quan Values	High	High	0.0006557	0.003165	2.85
FALSE	High	[K].FAGIGGVSEFLGWTDQQR.[A]		0.0542184	0.0011848	1	4	1	GWHPAAYT046375	GWHPAAYT046375 [234-251]		0	1967.96		No Quan Values	High	High	0.0006557	0.02251	4.1
FALSE	High	[R].FAQVTNPAIDPLR.[E]		0.0349825	0.0011848	1	3	1	rna37178_gene=LOC103928813	rna37178_gene=LOC103928813 [614-626]		0	1441.78	100		High	High	0.0006557	0.01316	3.24	38.37
FALSE	High	[R].FDMSEYMER.[H]		0.0750651	0.0011848	1	4	1	rna52741_gene=LOC103942589	rna52741_gene=LOC103942589 [521-529]		0	1207.48	100		High	High	0.0006557	0.03352	2.75	36.1
FALSE	High	[R].FEEGLPPILTALEVLDNSIR.[L]		0.0247413	0.0011848	1	5	2	GWHPAAYT024711	GWHPAAYT024711 [104-123]		0	2226.2	100		High	High	0.0006557	0.008626	2.71	105.9
FALSE	High	[R].FEELNMDLFR.[K]		0.0463857	0.0011848	4	17	1	rna20377_gene=LOC103956001; pycom01g15230; pycom07g18460; rna29281_gene=LOC103963573	rna20377_gene=LOC103956001 [308-317]; pycom01g15230 [308-317]; pycom07g18460 [308-317]; rna29281_gene=LOC103963573 [308-317]		0	1313.62	100	Shared	High	High	0.0006557	0.01861	3.26	56.57
FALSE	High	[R].ATFDNPDYDKLISYYVK.[E]		0.0119544	0.0011848	1	3	1	GWHPAAYT001427	GWHPAAYT001427 [265-281]		1	2052	100		High	High	0.0006557	0.003551	3.5	56.1
FALSE	High	[R].FEETLYGSSR.[L]		0.0620357	0.0011848	3	11	1	rna15894_gene=LOC103952026; GWHPAAYT001427; GWHPAAYT049624	rna15894_gene=LOC103952026 [383-392]; GWHPAAYT001427 [371-380]; GWHPAAYT049624 [371-380]		0	1188.55	100	Shared	High	High	0.0006557	0.02658	2.88	21.08
FALSE	High	[K].FETLSYLPPLSPESLAK.[E]		0.0550691	0.0011848	2	7	1	rna11817_gene=LOC103948502; GWHPAAYT056126	rna11817_gene=LOC103948502 [72-88]; GWHPAAYT056126 [72-88]		0	1892.01	100	Shared	High	High	0.0006557	0.02291	3.23	67.12
FALSE	High	[K].FFDPLGFAGSIQDGVYVPDSEKLER.[L]		0.0202569	0.0011848	1	2	1	GWHPAAYT053041	GWHPAAYT053041 [200-224]		1	2786.37	100		High	High	0.0006557	0.006757	3.23	74.27
FALSE	High	[R].ATPQQVADYTLK.[L]		0.0411405	0.0011848	1	6	1	GWHPAAYT041016	GWHPAAYT041016 [280-291]		0	1334.7	100		High	High	0.0006557	0.01602	2.71	23.67
FALSE	High	[K].FFDPLGLAADPEK.[K]		0.011643	0.0011848	2	6	2	GWHPAAYT039480; pycom12g15800	GWHPAAYT039480 [220-232]; pycom12g15800 [223-235]		0	1419.72	100	Shared	High	High	0.0006557	0.003431	3.72	59.39
FALSE	High	[K].FFDPLGLAADPEKK.[A]		0.000484548	0.0011848	2	6	5	GWHPAAYT039480; pycom12g15800	GWHPAAYT039480 [220-233]; pycom12g15800 [223-236]		1	1547.81	100	Shared	High	High	0.0006557	7.166e-05	4.29	46.42
FALSE	High	[K].ATLQLAEIK.[H]		0.0802385	0.0011848	2	6	1	GWHPAAYT039480; pycom12g15800	GWHPAAYT039480 [234-242]; pycom12g15800 [237-245]		0	986.588	100	Shared	High	High	0.0006557	0.03659	2.85	25.63
FALSE	High	[K].FFDPLGLAGSIK.[D]		0.0181352	0.0011848	1	1	3	rna16518_gene=LOC103952579	rna16518_gene=LOC103952579 [198-209]		0	1264.69	100		High	High	0.0006557	0.00591	2.43	65.37
FALSE	High	[K].FFDPLGLASDPDEFER.[L]		0.000449942	0.0011848	1	3	4	rna4664_gene=LOC103937518	rna4664_gene=LOC103937518 [248-263]		0	1854.85	100		High	High	0.0006557	6.559e-05	3.88	73.07
FALSE	High	[K].FGANCGPEAVWFK.[T]	1xCarbamidomethyl [C5]	0.00444899	0.0011848	2	4	3	rna25102_gene=LOC103959998; GWHPAAYT040372	rna25102_gene=LOC103959998 [147-159]; GWHPAAYT040372 [147-159]		0	1482.68	100	Shared	High	High	0.0006557	0.001065	3.65	42.69
FALSE	High	[R].FEGLGWHVIWVK.[N]		0.0925566	0.0011848	1	2	1	GWHPAAYT048475	GWHPAAYT048475 [288-299]		0	1470.79		No Quan Values	High	High	0.0006557	0.04358	2.73
FALSE	High	[K].EYKPDIHILSNASCTTNCLAPLAK.[V]	2xCarbamidomethyl [C14; C18]	0.0022844	0.0011848	2	4	2	pycom13g09680; pycom16g09410	pycom13g09680 [145-168]; pycom16g09410 [151-174]		0	2716.34	100	Shared	High	High	0.0006557	0.0004721	4.27	43.18
FALSE	High	[R].AITQYLAHEYADKGTPLVIR.[D]		0.00875355	0.0011848	1	1	3	GWHPAAYT037385	GWHPAAYT037385 [70-89]		1	2259.21	100		High	High	0.0006557	0.00242	3.82	38.55
FALSE	High	[K].FQEVPETGVTFADVAGADQAK.[L]		0.0870728	0.0011848	1	1	1	GWHPAAYT050611	GWHPAAYT050611 [244-264]		0	2180.05		No Quan Values	High	High	0.0006557	0.04049	3.39
FALSE	High	[K].GDASGAQLVAHELAHSWTGNLITNK.[T]		0.0335468	0.0011848	1	2	1	pycom01g14270	pycom01g14270 [329-353]		0	2590.3	100		High	High	0.0006557	0.01251	4.75	49.13
FALSE	High	[K].GEFPGDYGWDTAGLSADPETFAK.[N]		8.90816e-05	0.0011848	1	3	8	pycom05g26650	pycom05g26650 [109-131]		0	2431.07	100		High	High	0.0006557	9.141e-06	5.13	65.84
FALSE	High	[K].GETIGEVTSGGFSPCLK.[K]	1xCarbamidomethyl [C15]	0.00235808	0.0011848	1	5	1	GWHPAAYT005863	GWHPAAYT005863 [361-377]		0	1738.83	100		High	High	0.0006557	0.0004913	4	39.41
FALSE	High	[K].GETIGEVTSGGFSPCLKK.[N]	1xCarbamidomethyl [C15]	0.0318337	0.0011848	1	5	1	GWHPAAYT005863	GWHPAAYT005863 [361-378]		1	1866.93	100		High	High	0.0006557	0.01174	4.14	27.81
FALSE	High	[K].ALPTYTPETPADATR.[N]		0.0782097	0.0011848	1	1	1	GWHPAAYT048475	GWHPAAYT048475 [425-439]		0	1603.8	100		High	High	0.0006557	0.03529	3.41	26.79
FALSE	High	[K].GEYDESGPSIVHR.[K]		0.0187178	0.0011848	1	1	1	rna34952_gene=LOC103926854	rna34952_gene=LOC103926854 [362-374]		0	1445.67		No Quan Values	High	High	0.0006557	0.006147	2.82
FALSE	High	[R].GFDPFGLGKPAEYLQFDYDGLDQNLAK.[N]		0.00402361	0.0011848	1	6	1	rna4664_gene=LOC103937518	rna4664_gene=LOC103937518 [103-129]		0	3018.45	100		High	High	0.0006557	0.0009388	4.62	79.61
FALSE	High	[R].GFEGGQMPLYR.[R]		0.0276281	0.0011848	1	1	1	rna51677_gene=LOC103941583	rna51677_gene=LOC103941583 [49-59]		0	1254.59		No Quan Values	High	High	0.0006557	0.009852	3.63
FALSE	High	[R].GFEGGQMPLYR.[R]	1xOxidation [M7]	0.0702122	0.0011848	1	1	1	rna51677_gene=LOC103941583	rna51677_gene=LOC103941583 [49-59]		0	1270.59	100		High	High	0.0006557	0.03093	2.44	20.71
FALSE	High	[R].AIPWIFAWTQTR.[F]		0.0449575	0.0011848	1	10	1	GWHPAAYT036908	GWHPAAYT036908 [768-779]		0	1489.8		No Quan Values	High	High	0.0006557	0.01793	2.78
FALSE	High	[K].GFFEVTHDISHLSCADFLR.[A]	1xCarbamidomethyl [C14]	0.00143395	0.0011848	2	4	4	pycom06g00720; pycom06g00730	pycom06g00720 [73-91]; pycom06g00730 [73-91]		0	2251.06	100	Shared	High	High	0.0006557	0.0002678	4.17	57.67
FALSE	High	[R].GFIFGPPIALAIGAK.[F]		0.00754944	0.0011848	1	13	1	GWHPAAYT020115	GWHPAAYT020115 [138-152]		0	1471.87	100		High	High	0.0006557	0.002022	3.38	76.05
FALSE	High	[K].GFPGTHEFLLLDEGK.[WI]		0.00168067	0.0011848	3	12	4	rna15894_gene=LOC103952026; GWHPAAYT001427; GWHPAAYT049624	rna15894_gene=LOC103952026 [231-245]; GWHPAAYT001427 [228-242]; GWHPAAYT049624 [228-242]		0	1659.84	100	Shared	High	High	0.0006557	0.0003258	4.19	45.63
FALSE	High	[K].GFPGTHEFLLLDEGKWQHVK.[E]		0.0306862	0.0011848	3	11	1	rna15894_gene=LOC103952026; GWHPAAYT001427; GWHPAAYT049624	rna15894_gene=LOC103952026 [231-250]; GWHPAAYT001427 [228-247]; GWHPAAYT049624 [228-247]		1	2338.2	100	Shared	High	High	0.0006557	0.01118	3.76	40.78
FALSE	High	[K].AILLADMAHISGLVAAGVIPSPFDYADVVTTTTHK.[S]		0.00558507	0.0011848	2	4	1	rna47286_gene=LOC103937634; GWHPAAYT022491	rna47286_gene=LOC103937634 [251-285]; GWHPAAYT022491 [251-285]		0	3594.89	100	Shared	High	High	0.0006557	0.001405	4.78	92.4
FALSE	High	[K].GGDVSWHIHDER.[S]		0.0303659	0.0011848	1	6	1	GWHPAAYT005863	GWHPAAYT005863 [185-196]		0	1407.64	100		High	High	0.0006557	0.01107	3.7	17.49
FALSE	High	[R].GGGPTHLAILSQPPDTIHGSLR.[V]		0.039663	0.0011848	1	11	1	GWHPAAYT036908	GWHPAAYT036908 [642-663]		0	2224.18	100		High	High	0.0006557	0.01535	3.02	31.28
FALSE	High	[R].GGLDFTKDDENVNSQPFMR.[W]		0.000440516	0.0011848	1	2	2	pycom12397g00	pycom12397g00 [195-213]		1	2169.99	100		High	High	0.0006557	6.369e-05	5.36	37.99
FALSE	High	[R].GGLDFTKDDENVNSQPFMR.[W]	1xOxidation [M18]	0.00237059	0.0011848	1	2	4	pycom12397g00	pycom12397g00 [195-213]		1	2185.98	100		High	High	0.0006557	0.0004953	4.73	31.38
FALSE	High	[R].DGIPIGPQAASDWLYVYPK.[G]		0.0196267	0.0011848	1	12	2	GWHPAAYT031689	GWHPAAYT031689 [384-402]; [748-766]; [1231-1249]		0	2090.06	100		High	High	0.0006557	0.006514	4.09	78.25
FALSE	High	[R].GFKDQIYDIFQLLPSK.[VI]		0.00723683	0.0011848	1	9	1	GWHPAAYT029627	GWHPAAYT029627 [198-213]		1	1912.02	100		High	High	0.0006557	0.001921	4.4	75.66
FALSE	High	[R].FQDWYNPGSMAK.[Q]	1xOxidation [M10]	0.0720419	0.0011848	1	2	1	GWHPAAYT054590	GWHPAAYT054590 [175-186]		0	1459.63	100		High	High	0.0006557	0.03192	2.82	25.6
FALSE	High	[K].GAPHPPSLLMGDAWTKPYSR.[E]	1xOxidation [M10]	0.0417902	0.0011848	1	7	1	rna1633_gene=LOC103952059	rna1633_gene=LOC103952059 [982-1001]		0	2197.09		No Quan Values	High	High	0.0006557	0.01633	3.83
FALSE	High	[R].FVYAHFPINASITNEAK.[A]		0.00270584	0.0011848	1	2	2	rna5818_gene=LOC103943339	rna5818_gene=LOC103943339 [97-113]		0	1921.98	100		High	High	0.0006557	0.0005825	4.66	40.22
FALSE	High	[K].FQSIDTDTFLEFLK.[A]		0.0592134	0.0011848	1	5	2	pycom01g14270	pycom01g14270 [459-472]		0	1703.85	100		High	High	0.0006557	0.02515	2.4	80.67
FALSE	High	[K].FQSVVSFLPTVSTVLSPEIVER.[E]		0.0291175	0.0011848	1	5	1	GWHPAAYT019036	GWHPAAYT019036 [203-224]		0	2434.32	100		High	High	0.0006557	0.0105	3.92	89.15
FALSE	High	[KR].FSDPSVQSDMK.[LH]		0.0514741	0.0011848	3	13	1	GWHPAAYT030385; rna20377_gene=LOC103956001; pycom01g15230	GWHPAAYT030385 [83-93]; rna20377_gene=LOC103956001 [81-91]; pycom01g15230 [81-91]		0	1240.55	100	Shared	High	High	0.0006557	0.0211	2.92	19.19
FALSE	High	[R].FSEIVSAGGK.[T]		0.0687807	0.0011848	1	5	1	GWHPAAYT009557	GWHPAAYT009557 [127-136]		0	994.52	100		High	High	0.0006557	0.03025	2.64	19.06
FALSE	High	[R].FSGGFDINVFEK.[V]		0.0677257	0.0011848	1	3	1	GWHPAAYT021195	GWHPAAYT021195 [71-82]		0	1359.66		No Quan Values	High	High	0.0006557	0.02954	3.29
FALSE	High	[K].FSLAPLVPR.[L]		0.0653242	0.0011848	1	2	1	GWHPAAYT043161	GWHPAAYT043161 [149-157]		0	999.599	100		High	High	0.0006557	0.02831	2.77	45.76
FALSE	High	[R].FSPNTMQPTIVSASWDK.[T]		0.0349825	0.0011848	1	2	1	rna4996_gene=LOC103939407	rna4996_gene=LOC103939407 [157-173]		0	1908.92	100		High	High	0.0006557	0.0132	3.81	46.92
FALSE	High	[R].FSPNTMQPTIVSASWDK.[T]	1xOxidation [M6]	0.0656621	0.0011848	1	2	1	rna4996_gene=LOC103939407	rna4996_gene=LOC103939407 [157-173]		0	1924.91		No Quan Values	High	High	0.0006557	0.02854	2.42
FALSE	High	[R].FSPSTMQPTIVSASWDK.[T]	1xOxidation [M6]	0.0827394	0.0011848	1	1	1	rna14188_gene=LOC103950594	rna14188_gene=LOC103950594 [157-173]		0	1897.9		No Quan Values	High	High	0.0006557	0.03782	2.43
FALSE	High	[K].GADIPTYVVGVNEK.[D]		0.0119544	0.0011848	1	7	1	pycom06g00570	pycom06g00570 [218-231]		0	1461.76	100		High	High	0.0006557	0.003551	3.5	34.13
FALSE	High	[R].AITQYLAHEYADK.[G]		0.00131058	0.0011848	1	1	3	GWHPAAYT037385	GWHPAAYT037385 [70-82]		0	1522.75	100		High	High	0.0006557	0.0002409	4.49	23.55
FALSE	High	[R].FTLPPFLTLK.[N]		0.0916205	0.0011848	2	7	1	GWHPAAYT042992; GWHPAAYT004660	GWHPAAYT042992 [172-181]; GWHPAAYT004660 [172-181]		0	1176.7	100	Shared	High	High	0.0006557	0.04303	2.43	70.63
FALSE	High	[R].FTVLISPHVNK.[D]		0.0306862	0.0011848	1	1	2	rna51688_gene=LOC103941592	rna51688_gene=LOC103941592 [76-86]		0	1254.72	100		High	High	0.0006557	0.01118	3.58	24.74
FALSE	High	[K].FVADGVFFAELNEVLTR.[E]		0.0496341	0.0011848	1	8	2	GWHPAAYT021462	GWHPAAYT021462 [13-29]		0	1927		No Quan Values	High	High	0.0006557	0.02018	2.71
FALSE	High	[R].ALQESLASELAAR.[M]		0.0100425	0.0011848	1	6	1	GWHPAAYT044213	GWHPAAYT044213 [380-392]		0	1358.73	100		High	High	0.0006557	0.002872	3.78	33.92
FALSE	High	[R].FVDDPPAGIEGAVIPPGK.[G]		0.0402897	0.0011848	1	3	2	rna50246_gene=LOC103940303	rna50246_gene=LOC103940303 [169-186]		0	1778.93	100		High	High	0.0006557	0.01566	2.51	46.07
FALSE	High	[R].FVDDPPTGIEGAVIRPGK.[G]		0.00247309	0.0011848	1	1	3	pycom15g31190	pycom15g31190 [164-181]		0	1867.99	100		High	High	0.0006557	0.000522	4.13	34.44
FALSE	High	[R].FVFSASTVASLR.[S]		0.0213522	0.0011848	1	4	1	pycom02g17290	pycom02g17290 [282-293]		0	1284.69	100		High	High	0.0006557	0.007198	3.15	45.42
FALSE	High	[R].FVNSGTEACMGVLR.[L]	1xCarbamidomethyl [C9]	0.00413144	0.0011848	1	5	1	pycom06g12820	pycom06g12820 [197-210]		0	1540.72		No Quan Values	High	High	0.0006557	0.0009753	3.91
FALSE	High	[R].FVQAGSEVSALLGR.[M]		0.00313789	0.0011848	1	2	4	GWHPAAYT058596	GWHPAAYT058596 [278-291]		0	1433.77	100		High	High	0.0006557	0.0006946	4.04	45.64
FALSE	High	[R].FSTYATWWIR.[Q]		0.0720419	0.0011848	1	1	1	rna51667_gene=LOC103941574	rna51667_gene=LOC103941574 [489-498]		0	1330.66	100		High	High	0.0006557	0.03197	2.58	54.32
FALSE	High	[R].GGVIDEDALVR.[A]		0.0897752	0.0011848	1	7	1	rna36805_gene=LOC103928519	rna36805_gene=LOC103928519 [287-297]		0	1143.6		No Quan Values	High	High	0.0006557	0.04199	2.71
FALSE	High	[K].EVQLVSFHTVSK.[G]		0.010476	0.0011848	2	6	2	GWHPAAYT013927; pycom16g08770	GWHPAAYT013927 [280-291]; pycom16g08770 [280-291]		0	1373.74	100	Shared	High	High	0.0006557	0.003016	3.78	23.74
FALSE	High	[K].AVAPADEELAK.[W]		0.0522829	0.0011848	1	3	1	GWHPAAYT040372	GWHPAAYT040372 [61-71]		0	1113.58	100		High	High	0.0006557	0.02152	2.43	17.98
FALSE	High	[K].DSPLDVIAINDTGGVK.[Q]		0.00535371	0.0011848	1	6	3	GWHPAAYT027813	GWHPAAYT027813 [431-446]		0	1613.84	100		High	High	0.0006557	0.001332	3.81	57.02
FALSE	High	[KR].DSPLEVIVVNDSGGVK.[N]		0.00927741	0.0011848	1	8	5	pycom06g00570	pycom06g00570 [116-131]		0	1627.85	100		High	High	0.0006557	0.002606	4.14	53.59
FALSE	High	[R].DTVETSLLLQHR.[A]		0.0316672	0.0011848	1	5	1	pycom07g04970	pycom07g04970 [225-236]		0	1411.75	100		High	High	0.0006557	0.01167	3.27	27.65
FALSE	High	[K].DAPMFVVGVNEK.[DE]		0.00750963	0.0011848	2	10	1	pycom13g09680; pycom16g09410	pycom13g09680 [133-144]; pycom16g09410 [139-150]		0	1305.65	100	Shared	High	High	0.0006557	0.002019	3.31	40.67
FALSE	High	[R].DVIEQFGWQEVGHLR.[A]		0.0017814	0.0011848	1	8	3	pycom16g12780	pycom16g12780 [107-121]		0	1812.9	100		High	High	0.0006557	0.0003486	4.5	53.77
FALSE	High	[R].DAMQFPDVIHAFKPNPK.[S]	1xOxidation [M3]	0.0205795	0.0011848	1	1	1	pycom06g00730	pycom06g00730 [147-163]		0	1970.98	100		High	High	0.0006557	0.0069	3.43	37.18
FALSE	High	[R].DVNVHPNPDEVADIK.[Y]		0.0920874	0.0011848	1	3	1	GWHPAAYT012895	GWHPAAYT012895 [214-228]		0	1661.81		No Quan Values	High	High	0.0006557	0.04337	4.65
FALSE	High	[K].DVQWLQTITSLPILVK.[G]		0.0136408	0.0011848	2	7	3	GWHPAAYT042992; GWHPAAYT004660	GWHPAAYT042992 [215-230]; GWHPAAYT004660 [215-230]		0	1854.07	100	Shared	High	High	0.0006557	0.00416	2.55	96.2
FALSE	High	[R].DVSGEGVQQALLK.[M]		0.00558507	0.0011848	1	15	1	GWHPAAYT053306	GWHPAAYT053306 [323-335]		0	1343.72	100		High	High	0.0006557	0.001408	3.23	31.66
FALSE	High	[K].DSIIDSTINCR.[Q]	1xCarbamidomethyl [C10]	0.0993649	0.0011848	1	6	2	GWHPAAYT005863	GWHPAAYT005863 [81-91]		0	1293.61	100		High	High	0.0006557	0.04771	2.6	29.89
FALSE	High	[KR].DYFAVPYPLPK.[L]		0.0562236	0.0011848	1	5	1	pycom15g05150	pycom15g05150 [276-286]		0	1309.68		No Quan Values	High	High	0.0006557	0.02359	3.02
FALSE	High	[K].DAGVISGLNVMR.[I]		0.0155639	0.0011848	1	4	1	rna20377_gene=LOC103956001	rna20377_gene=LOC103956001 [164-175]		0	1231.65	100		High	High	0.0006557	0.0049	3.15	42.98
FALSE	High	[R].EAFPGDVFYLHSR.[L]		0.0065452	0.0011848	1	8	5	GWHPAAYT057095	GWHPAAYT057095 [588-600]		0	1537.74	100		High	High	0.0006557	0.001699	3.52	40.92
FALSE	High	[K].DAGVIAGLNVLR.[I]		0.010476	0.0011848	1	5	1	pycom07g18460	pycom07g18460 [164-175]		0	1197.69	100		High	High	0.0006557	0.003013	3.16	52.52
FALSE	High	[R].EALTDFTYAGYTIPK.[G]		0.0774119	0.0011848	1	8	1	pycom05g24640	pycom05g24640 [411-425]		0	1689.84		No Quan Values	High	High	0.0006557	0.03495	4.09
FALSE	High	[R].DAGAVVPSSYEALETAIKETFEK.[L]		0.081064	0.0011848	1	2	1	pycom16g13050	pycom16g13050 [295-317]		1	2455.22		No Quan Values	High	High	0.0006557	0.03694	4.1
FALSE	High	[R].EAPAFVEQATEQQILVTGIK.[V]		0.00787552	0.0011848	1	9	2	GWHPAAYT024711	GWHPAAYT024711 [198-217]		0	2172.15	100		High	High	0.0006557	0.002138	5.28	59.76
FALSE	High	[K].EAVNVSIGNLLSYPFVR.[E]		0.0424499	0.0011848	1	4	1	GWHPAAYT053664	GWHPAAYT053664 [845-861]		0	1878.01	100		High	High	0.0006557	0.01667	3.87	78.2
FALSE	High	[K].CGKYTELLANSDLSGR.[L]	1xCarbamidomethyl [C1]	0.00174409	0.0011848	1	1	1	1	1 [44-59]		1	1783.86	100		High	High	0.0006557	0.00034	4.85	26.24
FALSE	High	[K].EAVPEMWSPEMK.[N]	1xOxidation [M]	0.102942	0.0011848	1	3	2	rna28061_gene=LOC103962547	rna28061_gene=LOC103962547 [124-135]		0	1449.64		No Quan Values	High	High	0.0006557	0.04963	2.32
FALSE	High	[R].DAMQFPDVIHAFKPNPK.[S]		0.0620357	0.0011848	1	1	2	pycom06g00730	pycom06g00730 [147-163]		0	1954.98	100		High	High	0.0006557	0.02659	2.69	46.08
FALSE	High	[K].CDMVDDEELLELVEMEVR.[E]	1xCarbamidomethyl [C1]; 2xOxidation [M3; M15]	0.0136408	0.0011848	1	1	1	rna51689_gene=LOC103941593	rna51689_gene=LOC103941593 [843-860]		0	2255.97	100		High	High	0.0006557	0.004163	4.43	84.48
FALSE	High	[R].DQVAAAMGIYGPR.[TN]		0.00144921	0.0011848	3	12	3	rna15894_gene=LOC103952026; GWHPAAYT001427; GWHPAAYT049624	rna15894_gene=LOC103952026 [210-222]; GWHPAAYT001427 [207-219]; GWHPAAYT049624 [207-219]		0	1348.67	100	Shared	High	High	0.0006557	0.0002723	3.7	35.99
FALSE	High	[K].DAQSALTVSETTFGR.[D]		0.00101657	0.0011848	1	1	2	rna51686_gene=LOC103941590	rna51686_gene=LOC103941590 [7-21]		0	1582.77	100		High	High	0.0006557	0.0001762	4.35	38.05
FALSE	High	[K].DGVILLWDLAEGK.[R]		0.0340783	0.0011848	2	4	1	rna4996_gene=LOC103939407; rna14188_gene=LOC103950594	rna4996_gene=LOC103939407 [214-226]; rna14188_gene=LOC103950594 [214-226]		0	1428.77		No Quan Values	High	High	0.0006557	0.01274	3.57
FALSE	High	[R].DGYPSDPELIYLTDGASK.[G]		0.0496341	0.0011848	2	6	2	GWHPAAYT013927; pycom16g08770	GWHPAAYT013927 [124-141]; pycom16g08770 [124-141]		0	1940.91	100	Shared	High	High	0.0006557	0.02017	3.28	56.99
FALSE	High	[R].DKDLAHIEEHMK.[A]		0.00637443	0.0011848	1	6	2	GWHPAAYT005863	GWHPAAYT005863 [168-179]		1	1465.71		No Quan Values	High	High	0.0006557	0.001651	4.9
FALSE	High	[K].DIEFEFVPIDMGAGEHK.[K]		0.000383883	0.0011848	1	2	3	GWHPAAYT037385	GWHPAAYT037385 [26-42]		0	1933.9	100		High	High	0.0006557	5.399e-05	4.79	65.34
FALSE	High	[K].DIEFEFVPIDMGAGEHKK.[E]		0.0244825	0.0011848	1	2	3	GWHPAAYT037385	GWHPAAYT037385 [26-43]		1	2061.99	100		High	High	0.0006557	0.008503	2.92	52.16
FALSE	High	[R].DFEPVLSMTPLN.[-]		0.0398708	0.0011848	2	2	1	GWHPAAYT058600; pycom12397g00	GWHPAAYT058600 [298-309]; pycom12397g00 [462-473]		0	1362.66	100	Shared	High	High	0.0006557	0.01544	3.29	82.05
FALSE	High	[R].DLGSPFFSDVFDPFSPTR.[S]		0.0547841	0.0011848	1	3	1	pycom06g04980	pycom06g04980 [139-156]		0	2030.95	100		High	High	0.0006557	0.02282	3.41	95.92
FALSE	High	[R].DLINILEDAIR.[G]		0.0158957	0.0011848	1	4	3	GWHPAAYT006093	GWHPAAYT006093 [290-300]		0	1284.72	100		High	High	0.0006557	0.00503	3.84	88.88
FALSE	High	[K].DLLNNPDLVATDPVVSFK.[T]		0.0020659	0.0011848	1	1	1	GWHPAAYT032071	GWHPAAYT032071 [115-132]		0	1957.03		No Quan Values	High	High	0.0006557	0.0004177	3.9
FALSE	High	[R].DQETTGFAWWAGNAR.[L]		0.000763862	0.0011848	1	1	4	pycom12397g00	pycom12397g00 [27-41]		0	1709.77	100		High	High	0.0006557	0.0001245	4.42	53.31
FALSE	High	[K].DDIPADQYALEYNDSK.[V]		0.0724133	0.0011848	1	3	1	GWHPAAYT016757	GWHPAAYT016757 [112-127]		0	1856.82		No Quan Values	High	High	0.0006557	0.03223	2.94
FALSE	High	[K].DLVSSLVAGLLTIGPR.[F]		0.00614281	0.0011848	1	2	1	pycom16g13050	pycom16g13050 [433-448]		0	1610.95	100		High	High	0.0006557	0.001572	3.19	107.94
FALSE	High	[K].DDENVNSQPFMR.[W]		0.0954189	0.0011848	1	2	1	pycom12397g00	pycom12397g00 [202-213]		0	1451.62	100		High	High	0.0006557	0.04536	2.78	23.84
FALSE	High	[K].DLYDSIAAGNFPEWK.[L]		0.00156066	0.0011848	1	1	2	pycom06g00730	pycom06g00730 [254-268]		0	1725.81	100		High	High	0.0006557	0.0002967	4.27	69.8
FALSE	High	[K].DLYGNIVLSGGSTMFPGIADR.[M]		0.101395	0.0011848	3	20	1	rna34952_gene=LOC103926854; rna14329_gene=LOC103950746; GWHPAAYT011589	rna34952_gene=LOC103926854 [294-314]; rna14329_gene=LOC103950746 [294-314]; GWHPAAYT011589 [294-314]		0	2183.08	100	Shared	High	High	0.0006557	0.04873	3.51	79.47
FALSE	High	[R].DAVGQQINVTCEVQQLLGNNR.[V]	1xCarbamidomethyl [C11]	0.0291175	0.0011848	1	2	2	GWHPAAYT058596	GWHPAAYT058596 [53-73]		0	2356.17	100		High	High	0.0006557	0.01053	3.94	72.07
FALSE	High	[K].DLYGNIVLSGGSTMFPGIADR.[M]	1xOxidation [M14]	0.0173864	0.0011848	3	20	1	rna34952_gene=LOC103926854; rna14329_gene=LOC103950746; GWHPAAYT011589	rna34952_gene=LOC103926854 [294-314]; rna14329_gene=LOC103950746 [294-314]; GWHPAAYT011589 [294-314]		0	2199.08	100	Shared	High	High	0.0006557	0.005589	4.16	69.96
FALSE	High	[K].DMFGSVSPLDDPILNDVAK.[K]		0.0185216	0.0011848	1	2	2	rna33155_gene=LOC103966946	rna33155_gene=LOC103966946 [220-238]		0	2032.99	100		High	High	0.0006557	0.006054	4.03	79.17
FALSE	High	[R].DNGLLLHIHR.[A]		0.00889342	0.0011848	1	2	2	pycom12397g00	pycom12397g00 [286-295]		0	1187.66	100		High	High	0.0006557	0.002466	3.88	21.72
FALSE	High	[K].DPDQAALLK.[V]		0.0282146	0.0011848	2	4	1	rna25102_gene=LOC103959998; GWHPAAYT040372	rna25102_gene=LOC103959998 [224-232]; GWHPAAYT040372 [224-232]		0	970.52	100	Shared	High	High	0.0006557	0.0101	3.47	21.25
FALSE	High	[K].DLLVPNEGVAVVALLR.[H]		0.0586034	0.0011848	1	3	1	GWHPAAYT032792	GWHPAAYT032792 [98-113]		0	1677.99		No Quan Values	High	High	0.0006557	0.02477	3.31
FALSE	High	[K].AVALVLPSLK.[G]		0.0533805	0.0011848	1	5	3	GWHPAAYT027813	GWHPAAYT027813 [622-631]		0	1010.66	100		High	High	0.0006557	0.02211	2.9	45.64
FALSE	High	[R].EAYPGDVFYLHSR.[L]		0.00497163	0.0011848	1	2	4	pycom12397g00	pycom12397g00 [285-297]		0	1553.74	100		High	High	0.0006557	0.001217	3.62	31.66
FALSE	High	[K].CDMVDDEELLELVEMEVR.[E]	1xCarbamidomethyl [C1]; 1xOxidation [M]	0.0539377	0.0011848	1	1	3	rna51689_gene=LOC103941593	rna51689_gene=LOC103941593 [843-860]		0	2239.98	100		High	High	0.0006557	0.02231	3.75	87.86
FALSE	High	[K].ELPGVLALDEAIPVPV.[-]		0.0897752	0.0011848	1	2	1	GWHPAAYT043161	GWHPAAYT043161 [465-480]		0	1631.93	100		High	High	0.0006557	0.04199	2.88	99.22
FALSE	High	[K].AVSLVLPQLK.[G]		0.0433455	0.0011848	1	8	3	pycom06g00570	pycom06g00570 [309-318]		0	1067.68	100		High	High	0.0006557	0.01713	2.68	44.28
FALSE	High	[RK].ELSDWMNWLK.[T]		0.0930279	0.0011848	1	3	1	rna51096_gene=LOC103941038	rna51096_gene=LOC103941038 [184-193]		0	1321.62	100		High	High	0.0006557	0.04374	3.18	73.61
FALSE	High	[K].AVSAIVSFLLGPER.[A]		0.0409262	0.0011848	1	3	1	GWHPAAYT018574	GWHPAAYT018574 [206-219]		0	1458.83		No Quan Values	High	High	0.0006557	0.01591	3.51
FALSE	High	[R].EITLGFVDLLR.[D]		0.0263522	0.0011848	1	1	3	pycom12397g00	pycom12397g00 [340-350]		0	1275.73	100		High	High	0.0006557	0.009278	2.71	74.87
FALSE	High	[R].EITLGFVDLLRDDFIEK.[D]		0.00627411	0.0011848	1	1	2	pycom12397g00	pycom12397g00 [340-356]		1	2023.07	100		High	High	0.0006557	0.001612	4.02	83.31
FALSE	High	[R].EITLGFVDLLRDDFIEKDR.[S]		0.0533805	0.0011848	1	1	1	pycom12397g00	pycom12397g00 [340-358]		2	2294.2	100		High	High	0.0006557	0.02213	3.06	74.57
FALSE	High	[K].EPFISLNPFGQIPAFEDGDLK.[L]		0.000801129	0.0011848	1	1	12	GWHPAAYT037385	GWHPAAYT037385 [44-64]		0	2334.17	100		High	High	0.0006557	0.0001324	4.47	88.5
FALSE	High	[R].EQIIFPEIDYDKVDR.[V]		0.00800139	0.0011848	1	1	2	rna51682_gene=LOC103941587	rna51682_gene=LOC103941587 [226-240]		1	1879.94	100		High	High	0.0006557	0.002179	3.75	47.3
FALSE	High	[K].EIIIDVPLATSLVFR.[G]		0.00153607	0.0011848	1	5	2	GWHPAAYT043414	GWHPAAYT043414 [708-722]		0	1685.98	100		High	High	0.0006557	0.0002924	3.75	86.37
FALSE	High	[R].AVLEVAGVHNVLAK.[T]		0.000724485	0.0011848	1	1	6	rna51678_gene=LOC103941584	rna51678_gene=LOC103941584 [113-126]		0	1419.83	100		High	High	0.0006557	0.000117	4.69	28.58
FALSE	High	[K].ESGVINEQNIAESK.[V]		0.0435723	0.0011848	1	2	1	GWHPAAYT058596	GWHPAAYT058596 [218-231]		0	1517.74	100		High	High	0.0006557	0.01726	3.57	19.61
FALSE	High	[R].AVGFPQMPNAAAIAAAFGGGLPPGISGTNDR.[C]		0.00795921	0.0011848	1	2	1	GWHPAAYT037956	GWHPAAYT037956 [279-309]		0	2925.47		No Quan Values	High	High	0.0006557	0.002156	4.23
FALSE	High	[K].AVDSLVPVGR.[GA]		0.0478583	0.0011848	1	8	1	GWHPAAYT057095	GWHPAAYT057095 [447-456]		0	1012.58	100		High	High	0.0006557	0.01927	2.71	25.39
FALSE	High	[R].ESTFLTHPIFNSYHTEHELLR.[Y]		0.0065452	0.0011848	1	7	1	rna1633_gene=LOC103952059	rna1633_gene=LOC103952059 [548-568]		0	2571.26	100		High	High	0.0006557	0.001701	4.44	37
FALSE	High	[KQ].ESTLHLVLR.[L]		0.0893193	0.0011848	1	30	1	GWHPAAYT048991	GWHPAAYT048991 [314-322]		0	1067.62	100		High	High	0.0006557	0.04156	2.93	22.22
FALSE	High	[K].AVAPADEELSK.[W]		0.0433455	0.0011848	1	1	1	rna25102_gene=LOC103959998	rna25102_gene=LOC103959998 [61-71]		0	1129.57	100		High	High	0.0006557	0.01715	2.67	17.68
FALSE	High	[K].EVAVSSGSACTSASLEPSYVLR.[A]	1xCarbamidomethyl [C10]	0.000180094	0.0011848	1	12	1	GWHPAAYT022416	GWHPAAYT022416 [455-476]		0	2270.1		No Quan Values	High	High	0.0006557	2.151e-05	4.82
FALSE	High	[K].EVDFETVPIDLLKGENK.[H]		0.076622	0.0011848	1	2	1	GWHPAAYT029218	GWHPAAYT029218 [24-40]		1	1946.01		No Quan Values	High	High	0.0006557	0.03455	2.89
FALSE	High	[K].EVELEDPVENIGAK.[L]		0.0201505	0.0011848	1	4	1	GWHPAAYT006093	GWHPAAYT006093 [118-131]		0	1541.77	100		High	High	0.0006557	0.006691	3.43	37.95
FALSE	High	[R].ESELIDDNSLGVR.[N]		0.0853142	0.0011848	1	1	1	GWHPAAYT012895	GWHPAAYT012895 [149-161]		0	1446.71		No Quan Values	High	High	0.0006557	0.03935	2.96
FALSE	High	[K].EENPRVPIIVTGNDFSTLYAPLIR.[D]		0.00122993	0.0011848	4	9	2	rna30555_gene=LOC103964698; pycom03g06850; rna4535_gene=LOC103935705; GWHPAAYT034917	rna30555_gene=LOC103964698 [272-295]; pycom03g06850 [272-295]; rna4535_gene=LOC103935705 [337-360]; GWHPAAYT034917 [272-295]		1	2714.45	100	Shared	High	High	0.0006557	0.0002221	4.03	72.89
FALSE	High	[R].ELGVPIVMHDYLTGGFTANTTLAHYCR.[D]	1xCarbamidomethyl [C26]; 1xOxidation [M8]	0.000116685	0.0011848	1	1	3	pycom12397g00	pycom12397g00 [259-285]		0	3052.47	100		High	High	0.0006557	1.268e-05	4.93	53.33
FALSE	High	[K].AWVYGEYGGVDVLK.[F]		0.0818976	0.0011848	1	5	1	pycom13g08010	pycom13g08010 [83-96]		0	1555.78	100		High	High	0.0006557	0.03751	3.23	50.01
FALSE	High	[K].EFADNLDSDFK.[V]		0.0357229	0.0011848	1	1	2	rna51683_gene=LOC103941567	rna51683_gene=LOC103941567 [28-38]		0	1300.57	100		High	High	0.0006557	0.0135	3.03	33.7
FALSE	High	[K].EGEPSSAPALTLTGR.[K]		0.000881204	0.0011848	1	4	1	GWHPAAYT040311	GWHPAAYT040311 [160-174]		0	1485.75	100		High	High	0.0006557	0.0001482	4.21	27.73
FALSE	High	[K].EGGPLFGFTK.[A]		0.0260767	0.0011848	1	3	3	rna50246_gene=LOC103940303	rna50246_gene=LOC103940303 [196-205]		0	1052.54	100		High	High	0.0006557	0.009172	3.54	35.47
FALSE	High	[K].EGGSVVALTGAVTPPGFR.[F]		0.00875355	0.0011848	1	5	1	pycom13g08010	pycom13g08010 [322-339]		0	1714.91	100		High	High	0.0006557	0.00243	4.48	52.21
FALSE	High	[R].EGILSIWDTADVIK.[I]		0.0968811	0.0011848	1	5	1	pycom17g25980	pycom17g25980 [245-258]		0	1559.83	100		High	High	0.0006557	0.04612	3.15	73.38
FALSE	High	[K].EGISAEVINLR.[S]		0.0310098	0.0011848	1	4	1	GWHPAAYT014140	GWHPAAYT014140 [266-276]		0	1200.66	100		High	High	0.0006557	0.01137	3.27	36.43
FALSE	High	[R].EGNFDLVGNNFPVFFVR.[D]		0.00747004	0.0011848	2	4	4	pycom06g00720; pycom06g00730	pycom06g00720 [130-146]; pycom06g00730 [130-146]		0	1970.98	100	Shared	High	High	0.0006557	0.002001	3.47	82.37
FALSE	High	[K].EGPPTFDQPK.[M]		0.0818976	0.0011848	1	1	1	rna30555_gene=LOC103964698	rna30555_gene=LOC103964698 [377-386]		0	1115.54	100		High	High	0.0006557	0.03736	2.77	18.89
FALSE	High	[K].EGPPTFEQPQMTLEK.[L]		0.0028985	0.0011848	2	3	2	pycom03g06850; GWHPAAYT034917	pycom03g06850 [377-391]; GWHPAAYT034917 [377-391]		0	1731.83	100	Shared	High	High	0.0006557	0.0006315	3.71	36.56
FALSE	High	[R].ELGVPIVMHDYLTGGFTANTTLAHYCR.[D]	1xCarbamidomethyl [C26]	0.000136043	0.0011848	1	1	1	pycom12397g00	pycom12397g00 [259-285]		0	3036.47	100		High	High	0.0006557	1.53e-05	4.22	61.92
FALSE	High	[K].EGPPTFEQPQMTLEK.[L]	1xOxidation [M11]	0.00200134	0.0011848	2	3	2	pycom03g06850; GWHPAAYT034917	pycom03g06850 [377-391]; GWHPAAYT034917 [377-391]		0	1747.82	100	Shared	High	High	0.0006557	0.0004014	4.11	27.05
FALSE	High	[R].EHALLAFTLGVK.[Q]		0.0583006	0.0011848	1	8	1	rna29153_gene=LOC103963480	rna29153_gene=LOC103963480 [135-146]		0	1298.75	100		High	High	0.0006557	0.02459	3.7	41.65
FALSE	High	[K].EKYDKNPALYGELAK.[G]		0.037056	0.0011848	1	5	1	GWHPAAYT053664	GWHPAAYT053664 [702-716]		2	1738.9	100		High	High	0.0006557	0.01414	5.3	19.14
FALSE	High	[K].CDMVDDEELLELVEMEVR.[E]	1xCarbamidomethyl [C1]	0.0269119	0.0011848	1	1	1	rna51689_gene=LOC103941593	rna51689_gene=LOC103941593 [843-860]		0	2223.98		No Quan Values	High	High	0.0006557	0.009562	4.18
FALSE	High	[K].AYLPVVESFGFSGQLR.[A]		0.010257	0.0011848	1	5	3	GWHPAAYT004726	GWHPAAYT004726 [771-786]		0	1769.92	100		High	High	0.0006557	0.002942	3.43	66.28
FALSE	High	[K].EIEFETSPIDIFK.[G]		0.0144559	0.0011848	3	4	3	rna3196_gene=LOC103965702; GWHPAAYT029216; rna3194_gene=LOC103965717	rna3196_gene=LOC103965702 [24-36]; GWHPAAYT029216 [24-36]; rna3194_gene=LOC103965717 [24-36]		0	1567.79	100	Shared	High	High	0.0006557	0.004486	3.69	69.74
FALSE	High	[K].EIEFETSPIDIFKGEHK.[S]		0.0595208	0.0011848	1	1	1	GWHPAAYT029216	GWHPAAYT029216 [24-40]		1	2019.01	100		High	High	0.0006557	0.02532	3.35	47.3
FALSE	High	[K].ELESICNPIIAK.[VMG]	1xCarbamidomethyl [C6]	0.0562236	0.0011848	2	8	1	pycom07g18460; rna29281_gene=LOC103963573	pycom07g18460 [604-615]; rna29281_gene=LOC103963573 [604-615]		0	1386.73		No Quan Values	High	High	0.0006557	0.0235	4.02
FALSE	High	[R].ELEVIHSR.[W]		0.0949362	0.0011848	6	20	2	rna19361_gene=LOC103955064; rna3225_gene=LOC103965945; rna14947_gene=LOC103951255; rna44793_gene=LOC103935439; GWHPAAYT056494; pycom05g26650	rna19361_gene=LOC103955064 [118-125]; rna3225_gene=LOC103965945 [98-105]; rna14947_gene=LOC103951255 [95-102]; rna44793_gene=LOC103935439 [96-103]; GWHPAAYT056494 [96-103]; pycom05g26650 [134-141]		0	982.532	100	Shared	High	High	0.0006557	0.04495	2.78	17.56
FALSE	High	[R].AYDFVSQEIR.[A]		0.0973732	0.0011848	1	1	1	GWHPAAYT058600	GWHPAAYT058600 [174-183]		0	1227.6	100		High	High	0.0006557	0.04633	3.04	30.66
FALSE	High	[K].EGSITSIQAVYVPADDLTDPAPATTFAHLDATTVLSR.[G]		0.0110441	0.0011848	1	2	1	GWHPAAYT058596	GWHPAAYT058596 [318-354]		0	3843.93	100		High	High	0.0006557	0.003228	3.83	78.94
FALSE	High	[K].GGVVAVVEGLR.[G]		0.0372504	0.0011848	1	4	1	GWHPAAYT014338	GWHPAAYT014338 [244-254]		0	1055.62		No Quan Values	High	High	0.0006557	0.01419	3.18
FALSE	High	[K].GGPISYADLIQLAAQSATK.[Q]		0.0447236	0.0011848	1	4	1	GWHPAAYT023622	GWHPAAYT023622 [169-187]		0	1904.01	100		High	High	0.0006557	0.01774	4.32	73.66
FALSE	High	[R].ALGDYLGVK.[V]		0.0831633	0.0011848	1	13	1	GWHPAAYT029627	GWHPAAYT029627 [130-138]		0	935.52	100		High	High	0.0006557	0.03826	2.93	29.89
FALSE	High	[K].IAVVVGTVTDDIR.[V]		0.0623572	0.0011848	1	7	1	pycom11g26920	pycom11g26920 [125-137]		0	1357.77	100		High	High	0.0006557	0.02673	3.47	39.66
FALSE	High	[R].IAWEEPFGPVLPVIR.[I]		0.00325627	0.0011848	1	5	1	pycom02g00830	pycom02g00830 [388-402]		0	1722.96	100		High	High	0.0006557	0.0007276	3.85	76.8
FALSE	High	[R].AEGGFLGAEVILK.[Q]		0.0879649	0.0011848	1	5	2	GWHPAAYT005863	GWHPAAYT005863 [318-330]		0	1303.73	100		High	High	0.0006557	0.0409	3.85	49.68
FALSE	High	[K].LAYVALDYEQELETAK.[S]		0.0463857	0.0011848	2	5	1	rna34952_gene=LOC103926854; rna14329_gene=LOC103950746	rna34952_gene=LOC103926854 [218-233]; rna14329_gene=LOC103950746 [218-233]		0	1855.93	100	Shared	High	High	0.0006557	0.01858	2.95	52.28
FALSE	High	[K].IDLAIDGADEVDPNLDLVK.[G]		0.0884142	0.0011848	1	6	2	GWHPAAYT040115	GWHPAAYT040115 [128-146]		0	2025.04	100		High	High	0.0006557	0.04103	4.19	67.58
FALSE	High	[K].LDVVSNEVFSNCLR.[S]	1xCarbamidomethyl [C12]	0.0750651	0.0011848	2	6	1	GWHPAAYT011789; GWHPAAYT039401	GWHPAAYT011789 [138-151]; GWHPAAYT039401 [141-154]		0	1651.81	100	Shared	High	High	0.0006557	0.0336	3.39	46.65
FALSE	High	[R].IEALSAFIWAR.[VF]		0.0330235	0.0011848	1	6	1	pycom02g17290	pycom02g17290 [309-319]		0	1276.7	100		High	High	0.0006557	0.01228	3.38	61.58
FALSE	High	[R].IEEELGSEAVYAGAK.[F]		0.00513192	0.0011848	1	3	1	GWHPAAYT057936	GWHPAAYT057936 [422-436]		0	1565.77	100		High	High	0.0006557	0.001266	3.84	26.76
FALSE	High	[R].IETVEVNPTPFQPYTEVFGLQR.[F]		0.000694449	0.0011848	1	3	3	rna4664_gene=LOC103937518	rna4664_gene=LOC103937518 [140-161]		0	2564.3	100		High	High	0.0006557	0.0001108	5.02	74.03
FALSE	High	[R].LAVQLVAGGSGVK.[TN]		0.0906934	0.0011848	1	5	3	rna36805_gene=LOC103928519	rna36805_gene=LOC103928519 [393-405]		0	1198.72	100		High	High	0.0006557	0.04236	3.04	27.1
FALSE	High	[K].LFAVGTGASLVGTGVTNALINAR.[K]		0.00624103	0.0011848	1	7	1	rna8311_gene=LOC103945514	rna8311_gene=LOC103945514 [294-316]		0	2202.22	100		High	High	0.0006557	0.001606	4.09	70.36
FALSE	High	[KR].IFEIAPSAQK.[L]		0.0313368	0.0011848	1	6	1	rna28061_gene=LOC103962547	rna28061_gene=LOC103962547 [36-45]		0	1103.61	100		High	High	0.0006557	0.01152	2.94	23.96
FALSE	High	[R].IFFIAWSPDTSR.[V]		0.0213522	0.0011848	1	3	1	rna29259_gene=LOC103963562	rna29259_gene=LOC103963562 [85-96]		0	1439.73	100		High	High	0.0006557	0.007203	3.22	62.89
FALSE	High	[R].IFLPSGLLDR.[S]		0.0623572	0.0011848	2	4	3	rna25102_gene=LOC103959998; GWHPAAYT040372	rna25102_gene=LOC103959998 [79-88]; GWHPAAYT040372 [79-88]		0	1130.66	100	Shared	High	High	0.0006557	0.02679	2.48	53.63
FALSE	High	[R].IFNVLGEPVDNLGPVDTR.[T]		0.00237059	0.0011848	1	2	4	GWHPAAYT058596	GWHPAAYT058596 [110-127]		0	1955.02	100		High	High	0.0006557	0.0004955	3.97	62.69
FALSE	High	[R].AEATDVANAVLDGSDAILLGAETLR.[G]		0.0010112	0.0011848	1	11	2	pycom07g05630	pycom07g05630 [378-402]		0	2485.28	100		High	High	0.0006557	0.0001754	5.14	92.06
FALSE	High	[K].AEAIHYIGDLVQR.[T]		0.00686418	0.0011848	1	1	2	rna51673_gene=LOC103941579	rna51673_gene=LOC103941579 [222-234]		0	1484.79	100		High	High	0.0006557	0.001804	3.81	31.58
FALSE	High	[R].LGANVGSAQGPTGLGK.[Y]		0.00393937	0.0011848	1	1	1	pycom12397g00	pycom12397g00 [324-339]		0	1426.76	100		High	High	0.0006557	0.000919	4.46	20.76
FALSE	High	[R].LGEVPENLER.[F]		0.0574015	0.0011848	1	6	1	GWHPAAYT001133	GWHPAAYT001133 [76-85]		0	1155.6	100		High	High	0.0006557	0.02414	3.02	21.99
FALSE	High	[R].LGGFGGFSFGTK.[K]		0.0107563	0.0011848	1	3	1	rna4664_gene=LOC103937518	rna4664_gene=LOC103937518 [50-61]		0	1174.59	100		High	High	0.0006557	0.003118	3.27	45.4
FALSE	High	[K].AEELGLLSLLEK.[V]		0.0694929	0.0011848	1	5	2	GWHPAAYT046624	GWHPAAYT046624 [124-135]		0	1314.75	100		High	High	0.0006557	0.03065	3.59	69.26
FALSE	High	[K].ADLVNNLGTIAR.[S]		0.0449575	0.0011848	1	10	1	pycom01g21930	pycom01g21930 [218-229]		0	1256.7	100		High	High	0.0006557	0.01789	3.4	34.14
FALSE	High	[R].IAVQAGAAGIIVSNHGAR.[Q]		1.25693e-05	0.0011848	2	7	2	GWHPAAYT042992; GWHPAAYT004660	GWHPAAYT042992 [240-257]; GWHPAAYT004660 [240-257]		0	1704.95	100	Shared	High	High	0.0006557	8.422e-07	5.19	24.68
FALSE	High	[KR].AEGTPQVAYTFDAGPNAVLIAR.[N]		0.022388	0.0011848	1	5	1	pycom07g04970	pycom07g04970 [305-326]		0	2261.16		No Quan Values	High	High	0.0006557	0.00761	3.91
FALSE	High	[K].ALGVDTVPVLVGPVSYLLLSKPAK.[G]		0.0853142	0.0011848	1	4	1	GWHPAAYT016514	GWHPAAYT016514 [176-199]		0	2436.45		No Quan Values	High	High	0.0006557	0.03928	2.94
FALSE	High	[K].KYPGGAFDPLGYSK.[D]		0.00447259	0.0011848	1	6	3	GWHPAAYT001133	GWHPAAYT001133 [169-182]		1	1499.75	100		High	High	0.0006557	0.001069	3.89	27.86
FALSE	High	[R].LAAIVLGIK.[L]		0.0935016	0.0011848	1	3	1	pycom13g12920	pycom13g12920 [276-284]		0	897.613	100		High	High	0.0006557	0.04403	2.57	38.05
FALSE	High	[K].AGAGSATLSMAYAAVK.[F]		0.000840213	0.0011848	1	8	2	pycom05g10810	pycom05g10810 [285-300]		0	1468.75	100		High	High	0.0006557	0.0001399	4.5	33.65
FALSE	High	[K].LAANAFLAQR.[I]		0.0702122	0.0011848	1	16	1	GWHPAAYT013564	GWHPAAYT013564 [217-226]		0	1074.61	100		High	High	0.0006557	0.031	2.83	25.53
FALSE	High	[K].LAFELAIKPLFK.[M]		0.00172573	0.0011848	1	2	3	GWHPAAYT037385	GWHPAAYT037385 [115-126]		0	1389.85	100		High	High	0.0006557	0.0003355	3.87	57.8
FALSE	High	[R].IAGGPLGEITDPLYPGGSFDPLGLADDPEAFAELK.[V]		0.000801129	0.0011848	1	2	2	GWHPAAYT056494	GWHPAAYT056494 [176-210]		0	3542.76	100		High	High	0.0006557	0.0001324	4.24	100.99
FALSE	High	[R].IAGGPLGEVTDPLYPGGSFDPLGLADDPEAFAELK.[V]		0.00532547	0.0011848	3	8	4	pycom10g22120; rna14947_gene=LOC103951255; pycom05g26650	pycom10g22120 [174-208]; rna14947_gene=LOC103951255 [175-209]; pycom05g26650 [214-248]		0	3528.74	100	Shared	High	High	0.0006557	0.001325	5.17	98.86
FALSE	High	[R].AFLPGSLVDVRPVR.[D]		0.0442596	0.0011848	1	1	1	rna52506_gene=LOC103942352	rna52506_gene=LOC103942352 [129-142]		0	1525.88	100		High	High	0.0006557	0.01757	1.68	42.93
FALSE	High	[K].IATDPFVGNLTFFR.[V]		0.0050245	0.0011848	1	1	3	rna51689_gene=LOC103941593	rna51689_gene=LOC103941593 [322-335]		0	1597.84	100		High	High	0.0006557	0.001236	3.45	68.67
FALSE	High	[R].LAIIDPASGDQPLYNEDK.[S]		0.034618	0.0011848	1	5	1	GWHPAAYT034745	GWHPAAYT034745 [51-68]		0	1958.97	100		High	High	0.0006557	0.01301	4.39	46.05
FALSE	High	[K].IAILNANYMAK.[R]		0.042009	0.0011848	1	7	2	rna1633_gene=LOC103952059	rna1633_gene=LOC103952059 [867-877]		0	1221.67	100		High	High	0.0006557	0.01648	3.48	34.03
FALSE	High	[R].LAMLAFLGFVVQHNVTGK.[G]		0.000138954	0.0011848	2	5	5	GWHPAAYT018942; pycom06g17250	GWHPAAYT018942 [211-228]; pycom06g17250 [211-228]		0	1945.07	100	Shared	High	High	0.0006557	1.566e-05	5.42	80.38
FALSE	High	[K].AEQLGVTLSSIEK.[L]		0.0501532	0.0011848	1	3	1	GWHPAAYT046624	GWHPAAYT046624 [105-117]		0	1374.75	100		High	High	0.0006557	0.02052	3.21	34.36
FALSE	High	[R].LAMLAFLGFVVQHNVTGK.[G]	1xOxidation [M3]	8.67551e-05	0.0011848	2	5	5	GWHPAAYT018942; pycom06g17250	GWHPAAYT018942 [211-228]; pycom06g17250 [211-228]		0	1961.07	100	Shared	High	High	0.0006557	8.825e-06	5.54	63.04
FALSE	High	[R].LAMTSMFGFFVQAIVTGK.[G]	1xOxidation [M]	0.0305256	0.0011848	2	4	2	rna19361_gene=LOC103955064; rna44793_gene=LOC103935439	rna19361_gene=LOC103955064 [241-258]; rna44793_gene=LOC103935439 [219-236]		0	1964	100	Shared	High	High	0.0006557	0.01116	3.5	92.07
FALSE	High	[K].IAPIQVVITPIWK.[K]		0.00795921	0.0011848	1	4	1	pycom04g07460	pycom04g07460 [376-388]		0	1477.91	100		High	High	0.0006557	0.002161	3.72	68.24
FALSE	High	[R].IAQIIGPVLDVAFPPGK.[M]		0.00143395	0.0011848	1	2	10	GWHPAAYT058596	GWHPAAYT058596 [23-39]		0	1735.02	100		High	High	0.0006557	0.0002689	3.46	71.29
FALSE	High	[R].IAQIPVSEAFLGR.[V]		0.00270584	0.0011848	1	2	4	pycom12397g00	pycom12397g00 [95-107]		0	1400.79	100		High	High	0.0006557	0.0005795	3.01	49.41
FALSE	High	[R].AELKVEPYGITVAEFTNR.[I]		0.0103113	0.0011848	1	2	1	pycom16g12780	pycom16g12780 [220-237]		1	2037.07		No Quan Values	High	High	0.0006557	0.002959	4
FALSE	High	[R].AFDQIDNAPEEK.[A]		0.028965	0.0011848	1	1	1	rna51689_gene=LOC103941593	rna51689_gene=LOC103941593 [751-762]		0	1376.63	100		High	High	0.0006557	0.01045	3.01	19.97
FALSE	High	[R].LGHNFVGTEQILLGLIGEGTGIAAK.[V]		0.0386396	0.0011848	1	6	1	rna23131_gene=LOC103958271	rna23131_gene=LOC103958271 [112-136]		0	2508.38	100		High	High	0.0006557	0.01488	3.56	80.2
FALSE	High	[R].IGLAGLAVMGQNLALNIAEK.[G]		0.013146	0.0011848	1	9	2	GWHPAAYT028499	GWHPAAYT028499 [50-69]		0	1996.13		No Quan Values	High	High	0.0006557	0.003975	3.86
FALSE	High	[R].ADLNVPLDDSQNITDDTR.[I]		0.00617537	0.0011848	1	2	2	GWHPAAYT043161	GWHPAAYT043161 [98-115]		0	2001.94	100		High	High	0.0006557	0.001584	3.36	40.61
FALSE	High	[R].AASFNIIPSSTGAAK.[A]		0.00199078	0.0011848	2	7	2	pycom13g09680; pycom16g09410	pycom13g09680 [207-221]; pycom16g09410 [213-227]		0	1434.76	100	Shared	High	High	0.0006557	0.0004006	4	31.3
FALSE	High	[K].LLEEAPSPALTPELR.[K]		0.0409262	0.0011848	1	15	1	pycom13g20610	pycom13g20610 [406-420]		0	1635.9	100		High	High	0.0006557	0.01591	3.56	44.78
FALSE	High	[R].AASAAGTIMTLSSWATSSVEEVASTGPGIR.[F]	1xOxidation [M9]	0.0720419	0.0011848	1	3	1	GWHPAAYT004660	GWHPAAYT004660 [95-124]		0	2924.43		No Quan Values	High	High	0.0006557	0.03203	3.4
FALSE	High	[R].LIESPAPGIISR.[R]		0.0097292	0.0011848	1	2	2	pycom12397g00	pycom12397g00 [129-140]		0	1252.73	100		High	High	0.0006557	0.002755	3.04	31.02
FALSE	High	[K].LLEYGSMLVQEQENVKR.[V]		0.0398708	0.0011848	1	4	1	rna4535_gene=LOC103935705	rna4535_gene=LOC103935705 [457-473]		1	2036.05		No Quan Values	High	High	0.0006557	0.01545	3.52
FALSE	High	[K].LLFEALTYSHVCK.[Y]	1xCarbamidomethyl [C12]	0.0210176	0.0011848	1	5	2	rna15894_gene=LOC103952026	rna15894_gene=LOC103952026 [139-151]		0	1580.81	100		High	High	0.0006557	0.00704	3.01	40.69
FALSE	High	[K].LIFGSVTPQDLVDIIK.[A]		0.0879649	0.0011848	1	3	1	GWHPAAYT035394	GWHPAAYT035394 [136-151]		0	1758		No Quan Values	High	High	0.0006557	0.04084	3.04
FALSE	High	[R].LIFQYASFNNSR.[S]		0.01146	0.0011848	1	1	2	GWHPAAYT058605	GWHPAAYT058605 [258-269]		0	1459.73	100		High	High	0.0006557	0.00337	3.44	41.92
FALSE	High	[R].AASAAGTIMTLSSWATSSVEEVASTGPGIR.[F]		0.0089879	0.0011848	1	3	1	GWHPAAYT004660	GWHPAAYT004660 [95-124]		0	2908.44	100		High	High	0.0006557	0.002509	3.05	93.11
FALSE	High	[K].LLEATGISTVPGSGFGQK.[E]		0.0077927	0.0011848	2	6	1	GWHPAAYT013927; pycom16g08770	GWHPAAYT013927 [420-437]; pycom16g08770 [420-437]		0	1761.94		No Quan Values	High	High	0.0006557	0.00211	4.29
FALSE	High	[K].AAQQVNVPVPEGCTDR.[T]	1xCarbamidomethyl [C13]	0.00549716	0.0011848	1	1	1	rna30555_gene=LOC103964698	rna30555_gene=LOC103964698 [438-453]		0	1740.83	100		High	High	0.0006557	0.00138	4.28	22.21
FALSE	High	[K].LIGLAGETNVQGEEQK.[K]		0.00857046	0.0011848	1	5	1	GWHPAAYT002542	GWHPAAYT002542 [59-74]		0	1685.87	100		High	High	0.0006557	0.002363	3.82	25.69
FALSE	High	[R].ILGLGDLGVQGIGIPIGK.[L]		0.0449575	0.0011848	1	5	1	pycom07g12470	pycom07g12470 [299-316]		0	1720.04	100		High	High	0.0006557	0.01789	3.95	79.34
FALSE	High	[R].AAELTTLLESR.[I]		0.033723	0.0011848	1	6	1	GWHPAAYT057095	GWHPAAYT057095 [300-310]		0	1203.66	100		High	High	0.0006557	0.01255	2.9	38.26
FALSE	High	[K].LIGSPPGYVGYTEGGQLTEAVR.[R]		0.0106433	0.0011848	1	6	1	rna23131_gene=LOC103958271	rna23131_gene=LOC103958271 [683-704]		0	2264.16		No Quan Values	High	High	0.0006557	0.003085	3.33
FALSE	High	[R].AAEDPEFETFYTK.[N]		0.063005	0.0011848	1	1	1	GWHPAAYT058600	GWHPAAYT058600 [184-196]		0	1547.69	100		High	High	0.0006557	0.02708	3.03	34.95
FALSE	High	[R].IIGVSVDSSGKPALR.[M]		0.0677257	0.0011848	1	7	2	rna1633_gene=LOC103952059	rna1633_gene=LOC103952059 [380-394]		0	1498.86	100		High	High	0.0006557	0.02955	3.2	25.05
FALSE	High	[K].LLHYGQMLVQEQDNVK.[R]		0.0306862	0.0011848	1	1	1	rna30555_gene=LOC103964698	rna30555_gene=LOC103964698 [392-407]		0	1914.97	100		High	High	0.0006557	0.01124	2.96	28.2
FALSE	High	[K].LLHYGQMLVQEQDNVKR.[V]	1xOxidation [M7]	0.00232095	0.0011848	1	1	1	rna30555_gene=LOC103964698	rna30555_gene=LOC103964698 [392-408]		1	2087.07		No Quan Values	High	High	0.0006557	0.0004818	4.7
FALSE	High	[K].AADSGLASYVAGQIDR.[S]		0.00552631	0.0011848	2	6	2	GWHPAAYT042992; GWHPAAYT004660	GWHPAAYT042992 [194-209]; GWHPAAYT004660 [194-209]		0	1593.79	100	Shared	High	High	0.0006557	0.001386	4.11	43.78
FALSE	High	[R].LIGAPPGYVGFDQGGLLTDAVIK.[H]		0.00269157	0.0011848	1	1	5	rna52741_gene=LOC103942589	rna52741_gene=LOC103942589 [535-557]		0	2301.25	100		High	High	0.0006557	0.0005783	4.75	74.39
FALSE	High	[K].ILEAIDKTPLSFLVIGNR.[G]		0.00308848	0.0011848	1	2	1	GWHPAAYT025868	GWHPAAYT025868 [110-127]		1	1999.16		No Quan Values	High	High	0.0006557	0.0006813	3.45
FALSE	High	[R].AASSAGTIMTLSSWATSSVEEVASTGPGIR.[F]		0.00424217	0.0011848	1	2	1	GWHPAAYT042992	GWHPAAYT042992 [95-124]		0	2924.43	100		High	High	0.0006557	0.001005	4.62	86.44
FALSE	High	[R].AATILAEQLEAFVDLR.[D]		0.00884655	0.0011848	1	1	2	rna51673_gene=LOC103941579	rna51673_gene=LOC103941579 [170-185]		0	1759.96		No Quan Values	High	High	0.0006557	0.002451	3.6
FALSE	High	[K].IGLFGGAGVGK.[T]		0.0409262	0.0011848	2	13	1	GWHPAAYT058596; GWHPAAYT024711	GWHPAAYT058596 [168-178]; GWHPAAYT024711 [231-241]		0	975.562	100	Shared	High	High	0.0006557	0.01593	2.98	29.87
FALSE	High	[K].IGLTEPSELSIQQNAQGLAR.[Y]		0.0111614	0.0011848	1	4	1	GWHPAAYT034484	GWHPAAYT034484 [149-168]		0	2125.12		No Quan Values	High	High	0.0006557	0.00326	3.48
FALSE	High	[R].LGPNYLQLPVNAPK.[C]		0.0113997	0.0011848	2	4	3	pycom06g00720; pycom06g00730	pycom06g00720 [356-369]; pycom06g00730 [363-376]		0	1523.86	100	Shared	High	High	0.0006557	0.003354	4.09	46.53
FALSE	High	[R].IGVCTGIFKPDNVSHEDVVK.[I]	1xCarbamidomethyl [C4]	0.0097292	0.0011848	2	3	3	pycom03g06850; GWHPAAYT034917	pycom03g06850 [312-331]; GWHPAAYT034917 [312-331]		0	2214.12	100	Shared	High	High	0.0006557	0.002753	3.26	29.85
FALSE	High	[R].IGVCTGIFKPDNVSQEDVVK.[I]	1xCarbamidomethyl [C4]	0.000934029	0.0011848	1	1	4	rna30555_gene=LOC103964698	rna30555_gene=LOC103964698 [312-331]		0	2205.12	100		High	High	0.0006557	0.0001597	4.47	37.85
FALSE	High	[K].ADGSFVVAEDTENEPLGR.[G]		0.0750651	0.0011848	1	5	1	pycom08g00990	pycom08g00990 [228-245]		0	1905.88		No Quan Values	High	High	0.0006557	0.0337	2.98
FALSE	High	[K].IGVIESLLEK.[V]		0.067031	0.0011848	1	3	2	GWHPAAYT043161	GWHPAAYT043161 [281-290]		0	1100.66	100		High	High	0.0006557	0.02925	3.31	48.46
FALSE	High	[R].LHFFMVGFAPLTSR.[GS]		0.0119544	0.0011848	1	27	1	pycom04g13060	pycom04g13060 [362-375]		0	1622.85	100		High	High	0.0006557	0.003549	3.26	60.05
FALSE	High	[K].LHPGGPFDPLGLAK.[D]		0.00334355	0.0011848	2	4	8	rna25102_gene=LOC103959998; GWHPAAYT040372	rna25102_gene=LOC103959998 [210-223]; GWHPAAYT040372 [210-223]		0	1418.78	100	Shared	High	High	0.0006557	0.0007502	3.99	39.89
FALSE	High	[K].ADAFEYADQVLEK.[W]		0.0158121	0.0011848	1	5	1	GWHPAAYT012414	GWHPAAYT012414 [148-160]		0	1498.71		No Quan Values	High	High	0.0006557	0.004984	3.96
FALSE	High	[K].LKDFVTALSAPHFQSETAK.[L]		0.0318337	0.0011848	1	2	1	GWHPAAYT022491	GWHPAAYT022491 [472-490]		1	2090.09		No Quan Values	High	High	0.0006557	0.01173	4.52
FALSE	High	[K].LKLPFFEVPTGWK.[F]		0.0362884	0.0011848	1	4	1	rna25702_gene=LOC103960494	rna25702_gene=LOC103960494 [412-424]		1	1561.88		No Quan Values	High	High	0.0006557	0.01374	4.73
FALSE	High	[K].IKPSSPSELESLLGPK.[E]		0.0935016	0.0011848	1	5	1	GWHPAAYT044722	GWHPAAYT044722 [137-152]		0	1681.94		No Quan Values	High	High	0.0006557	0.04413	2.99
FALSE	High	[R].LKTEGSDIVVEGPR.[C]		0.100884	0.0011848	1	5	1	rna16879_gene=LOC103952864	rna16879_gene=LOC103952864 [169-182]		1	1499.81	100		High	High	0.0006557	0.04849	2.76	19.24
FALSE	High	[R].LLALDGSALPVVFER.[A]		0.0504147	0.0011848	1	3	1	pycom03g19890	pycom03g19890 [195-209]		0	1599.91	100		High	High	0.0006557	0.02053	3.53	70.88
FALSE	High	[K].ILDDAMAGDNVGLLLR.[G]		0.000732195	0.0011848	2	6	2	rna34888_gene=LOC103926787; pycom14g14280	rna34888_gene=LOC103926787 [350-365]; pycom14g14280 [353-368]		0	1685.89	100	Shared	High	High	0.0006557	0.0001186	4	62.73
FALSE	High	[R].AAVPSGASTGVYEALELR.[D]		0.000438191	0.0011848	1	7	1	GWHPAAYT057936	GWHPAAYT057936 [35-52]		0	1790.93	100		High	High	0.0006557	6.351e-05	4.69	47.12
FALSE	High	[K].AAVEEGIVVGGGCTLLR.[L]	1xCarbamidomethyl [C13]	0.0386396	0.0011848	1	5	1	GWHPAAYT006093	GWHPAAYT006093 [463-479]		0	1700.9	100		High	High	0.0006557	0.01482	3.98	43.81
FALSE	High	[K].ILDDAMAGDNVGLLLR.[G]	1xOxidation [M6]	0.00033453	0.0011848	2	6	2	rna34888_gene=LOC103926787; pycom14g14280	rna34888_gene=LOC103926787 [350-365]; pycom14g14280 [353-368]		0	1701.88	100	Shared	High	High	0.0006557	4.553e-05	4.29	53.98
FALSE	High	[R].LIDDMVAYALK.[S]		0.0186194	0.0011848	1	15	1	GWHPAAYT030856	GWHPAAYT030856 [252-262]		0	1251.67	100		High	High	0.0006557	0.006102	3.03	54.32
FALSE	High	[K].ILDEEFGIVK.[G]		0.0390458	0.0011848	1	3	3	pycom06g00570	pycom06g00570 [257-266]		0	1162.64	100		High	High	0.0006557	0.01503	3.24	40.98
FALSE	High	[K].KVTDSPWYGPDR.[V]		0.0357229	0.0011848	1	1	1	pycom10g22120	pycom10g22120 [41-52]		1	1420.69	100		High	High	0.0006557	0.01352	3.61	19.42
FALSE	High	[K].KVSSGSPWYGPDR.[VA]		0.0447236	0.0011848	1	3	1	rna14947_gene=LOC103951255	rna14947_gene=LOC103951255 [41-53]		1	1435.7	100		High	High	0.0006557	0.01782	4.5	18.11
FALSE	High	[K].AGAGSATLSMAYAAVK.[F]	1xOxidation [M10]	0.00839119	0.0011848	1	8	1	pycom05g10810	pycom05g10810 [285-300]		0	1484.74	100		High	High	0.0006557	0.002305	4.22	25.08
FALSE	High	[R].AGDNAPMAYIELVDR.[T]		0.0303659	0.0011848	1	1	1	rna51673_gene=LOC103941579	rna51673_gene=LOC103941579 [297-311]		0	1634.78		No Quan Values	High	High	0.0006557	0.0111	3.72
FALSE	High	[K].GPFDNLLQHLSDPWHNTIIQTLR.[G]		2.67922e-05	0.0011848	1	3	5	GWHPAAYT018942	GWHPAAYT018942 [229-251]		0	2715.4	100		High	High	0.0006557	2.114e-06	6.23	84.85
FALSE	High	[K].GPFDNLLQHLSDPWHNTIVQTLR.[G]		3.66121e-05	0.0011848	1	2	3	pycom06g17250	pycom06g17250 [229-251]		0	2701.38	100		High	High	0.0006557	3.092e-06	6.02	82.14
FALSE	High	[K].AIDEAIEWLDR.[N]		0.0415725	0.0011848	1	6	1	GWHPAAYT030385	GWHPAAYT030385 [581-591]		0	1330.66	100		High	High	0.0006557	0.01623	3.8	53.78
FALSE	High	[K].GPLENLADHLADPVANNAWNYATNFVPGK.[-]		0.000152036	0.0011848	3	8	9	pycom10g22120; rna14947_gene=LOC103951255; pycom05g26650	pycom10g22120 [235-263]; rna14947_gene=LOC103951255 [236-264]; pycom05g26650 [275-303]		0	3108.52	100	Shared	High	High	0.0006557	1.744e-05	5.03	81.73
FALSE	High	[K].AICIVHNETATGVTNNLAK.[V]	1xCarbamidomethyl [C3]	0.00857046	0.0011848	2	4	1	GWHPAAYT008359; rna43854_gene=LOC103934581	GWHPAAYT008359 [140-158]; rna43854_gene=LOC103934581 [140-158]		0	2026.04		No Quan Values	High	High	0.0006557	0.002368	4.69
FALSE	High	[K].GPIENLADHLADPVTNNAWAYATNFVPGK.[-T]		0.00081827	0.0011848	1	2	5	GWHPAAYT056494	GWHPAAYT056494 [237-265]		0	3095.52	100		High	High	0.0006557	0.0001355	4.31	80.54
FALSE	High	[K].GPLENLLDHLDNPVANNAWVYATK.[F]		0.000294625	0.0011848	1	5	3	GWHPAAYT036693	GWHPAAYT036693 [236-259]		0	2664.34	100		High	High	0.0006557	3.899e-05	6.14	80.09
FALSE	High	[R].GPILLEDYHLVEK.[HL]		0.0496341	0.0011848	1	6	3	pycom06g00720	pycom06g00720 [38-50]		0	1525.83	100		High	High	0.0006557	0.02019	3.52	39.27
FALSE	High	[K].GPISFLLTFNK.[-]		0.0191165	0.0011848	1	6	2	rna4664_gene=LOC103937518	rna4664_gene=LOC103937518 [292-302]		0	1236.7	100		High	High	0.0006557	0.006299	3.3	63.19
FALSE	High	[K].GPEFATIVNAVTAK.[K]		0.0256687	0.0011848	1	3	1	pycom05g11000	pycom05g11000 [347-360]		0	1417.77		No Quan Values	High	High	0.0006557	0.009004	4.26
FALSE	High	[R].GPVLLEDYHLVEK.[L]		0.00917989	0.0011848	1	1	4	pycom06g00730	pycom06g00730 [38-50]		0	1511.81	100		High	High	0.0006557	0.002564	3.59	36.05
FALSE	High	[K].GQTAVSSVIFLR.[E]		0.0447236	0.0011848	1	3	1	GWHPAAYT012081	GWHPAAYT012081 [262-273]		0	1277.72	100		High	High	0.0006557	0.01776	2.98	40.88
FALSE	High	[R].GRDAVGQQINVTCEVQQLLGNNR.[V]	1xCarbamidomethyl [C13]	9.44466e-06	0.0011848	1	2	1	GWHPAAYT058596	GWHPAAYT058596 [51-73]		1	2569.29		No Quan Values	High	High	0.0006557	5.962e-07	7.46
FALSE	High	[K].GSDIDPQEAQQTLETAEADLR.[K]		0.000914463	0.0011848	1	1	1	GWHPAAYT058596	GWHPAAYT058596 [492-512]		0	2287.07		No Quan Values	High	High	0.0006557	0.0001556	4.47
FALSE	High	[R].GSGFVAVEIPFTPR.[A]		0.0916205	0.0011848	1	6	1	rna23131_gene=LOC103958271	rna23131_gene=LOC103958271 [159-172]		0	1476.78	100		High	High	0.0006557	0.04288	3.21	58.1
FALSE	High	[R].GSHMAHVYDFYKPDLASEYPVVDGK.[L]		0.00479093	0.0011848	1	6	1	GWHPAAYT038310	GWHPAAYT038310 [183-207]		0	2825.32		No Quan Values	High	High	0.0006557	0.001165	5.21
FALSE	High	[R].GTAMNPVDHPHGGGEGR.[N]	1xOxidation [M4]	0.00693714	0.0011848	1	1	1	rna51685_gene=LOC103941589	rna51685_gene=LOC103941589 [222-238]		0	1704.75		No Quan Values	High	High	0.0006557	0.001823	3.84
FALSE	High	[K].AIALTVDTPR.[L]		0.0633314	0.0011848	2	12	1	GWHPAAYT042992; GWHPAAYT004660	GWHPAAYT042992 [151-160]; GWHPAAYT004660 [151-160]		0	1056.6	100	Shared	High	High	0.0006557	0.02728	3.03	25.41
FALSE	High	[K].GTGLTEDFEEVPVQSR.[G]		0.0313368	0.0011848	1	5	1	GWHPAAYT024449	GWHPAAYT024449 [321-336]		0	1763.84	100		High	High	0.0006557	0.01153	4.06	38.58
FALSE	High	[R].AGDIAAAIGLK.[D]		0.0188167	0.0011848	1	1	2	rna51689_gene=LOC103941593	rna51689_gene=LOC103941593 [377-387]		0	999.583	100		High	High	0.0006557	0.006153	3.23	34.56
FALSE	High	[R].GPVVLSDESHLLNPETGLPK.[-]		0.0351662	0.0011848	1	4	1	pycom07g04970	pycom07g04970 [403-422]		0	2102.11		No Quan Values	High	High	0.0006557	0.01323	4.43
FALSE	High	[K].GTMTTTHSYTGDQR.[L]		0.0198346	0.0011848	2	13	1	GWHPAAYT027813; pycom06g00570	GWHPAAYT027813 [580-593]; pycom06g00570 [267-280]		0	1555.68	100	Shared	High	High	0.0006557	0.006564	3.43	15.58
FALSE	High	[K].GPDGDVIDADFTDSK.[-]		0.00088588	0.0011848	1	5	1	rna9307_gene=LOC103946362	rna9307_gene=LOC103946362 [681-695]		0	1551.68	100		High	High	0.0006557	0.0001497	4.76	33.11
FALSE	High	[K].GIYPAVDPLDSTSTMLQPR.[I]	1xOxidation [M15]	0.00036026	0.0011848	1	2	2	GWHPAAYT058596	GWHPAAYT058596 [360-378]		0	2077.03		No Quan Values	High	High	0.0006557	4.985e-05	3.95
FALSE	High	[K].GHYTEGAELIDSVLDVVR.[K]		0.010257	0.0011848	1	21	2	pycom04g13060	pycom04g13060 [203-220]		0	1973	100		High	High	0.0006557	0.00294	4.32	67.55
FALSE	High	[R].GKPLIKPLQQVLANSLR.[Y]		0.00396026	0.0011848	1	6	1	GWHPAAYT055887	GWHPAAYT055887 [265-281]		0	1875.15	100		High	High	0.0006557	0.0009211	3.58	38.01
FALSE	High	[R].GLALLDLIEEGNLGLIR.[A]		0.0831633	0.0011848	1	1	1	rna51667_gene=LOC103941574	rna51667_gene=LOC103941574 [460-476]		0	1809.05	100		High	High	0.0006557	0.03824	3.12	96.3
FALSE	High	[K].GLAYDVSDDQQDITR.[G]		0.000601975	0.0011848	3	4	6	rna30555_gene=LOC103964698; pycom03g06850; GWHPAAYT034917	rna30555_gene=LOC103964698 [72-86]; pycom03g06850 [72-86]; GWHPAAYT034917 [72-86]		0	1695.78	100	Shared	High	High	0.0006557	9.308e-05	4.32	27.94
FALSE	High	[R].GLCGGFNNMIIK.[K]	1xCarbamidomethyl [C3]	0.0277736	0.0011848	1	6	1	GWHPAAYT044213	GWHPAAYT044213 [201-212]		0	1323.65	100		High	High	0.0006557	0.009915	3.8	38.12
FALSE	High	[R].AIFVDLEPTVIDEVR.[T]		0.0213522	0.0011848	1	16	1	pycom15g35470	pycom15g35470 [65-79]		0	1715.92	100		High	High	0.0006557	0.007208	3.39	67.38
FALSE	High	[K].GLELIPSENFTSLSVMQAVGSVMTNK.[Y]		0.026491	0.0011848	1	6	1	GWHPAAYT022491	GWHPAAYT022491 [75-100]		0	2752.39	100		High	High	0.0006557	0.00937	3.5	93.11
FALSE	High	[K].GIEYYDNLINELLR.[NS]		0.0483593	0.0011848	1	11	1	GWHPAAYT031689	GWHPAAYT031689 [140-153]; [987-1000]		0	1724.89		No Quan Values	High	High	0.0006557	0.01952	3.17
FALSE	High	[K].GIFTNVISPTTK.[A]		0.028965	0.0011848	1	6	1	rna15894_gene=LOC103952026	rna15894_gene=LOC103952026 [308-319]		0	1277.71	100		High	High	0.0006557	0.01041	3.19	36.89
FALSE	High	[R].AIDKPFLLPIEDVFSISGR.[G]		0.00119781	0.0011848	1	1	16	rna51689_gene=LOC103941593	rna51689_gene=LOC103941593 [911-929]		0	2117.16	100		High	High	0.0006557	0.0002154	3.49	78.82
FALSE	High	[R].AIFQAAVSMSNQGVK.[V]		0.0402897	0.0011848	1	7	1	GWHPAAYT026106	GWHPAAYT026106 [795-809]		0	1550.8	100		High	High	0.0006557	0.01561	3.33	33.9
FALSE	High	[K].ALDYESLNENVK.[KR]		0.0613975	0.0011848	2	6	3	GWHPAAYT013927; pycom16g08770	GWHPAAYT013927 [5-16]; pycom16g08770 [5-16]		0	1394.68	100	Shared	High	High	0.0006557	0.02632	2.82	26.12
FALSE	High	[K].GILSQLNLETGVPIYEAEPLLLFFILFTLLGAIGALGDR.[G]		0.102424	0.0011848	1	1	1	pycom15g31190	pycom15g31190 [123-161]		0	4187.34	100		High	High	0.0006557	0.04939	2.38	116.21
FALSE	High	[K].GISAEDVNAAFR.[K]		0.0440293	0.0011848	1	8	3	pycom06g00570	pycom06g00570 [346-357]		0	1249.62	100		High	High	0.0006557	0.01746	3.17	28.95
FALSE	High	[R].GITINTATVEYETENR.[H]		0.00226035	0.0011848	2	5	2	rna34888_gene=LOC103926787; pycom14g14280	rna34888_gene=LOC103926787 [135-150]; pycom14g14280 [138-153]		0	1810.88	100	Shared	High	High	0.0006557	0.0004679	3.91	33.83
FALSE	High	[K].AIDVIDEAGAR.[T]		0.0720419	0.0011848	1	1	1	rna52741_gene=LOC103942589	rna52741_gene=LOC103942589 [400-410]		0	1129.58		No Quan Values	High	High	0.0006557	0.03202	2.86
FALSE	High	[K].GLVDSVFQAPQGTGTHYAIMSSYEYISTGLR.[Q]	1xOxidation [M20]	0.00449631	0.0011848	1	1	1	GWHPAAYT034917	GWHPAAYT034917 [89-119]		0	3364.62	100		High	High	0.0006557	0.001075	4.84	68.23
FALSE	High	[K].GLVDSVFQAPQGTGTHYAVMSSYEYISTGLR.[EQ]		5.98955e-05	0.0011848	1	3	3	rna30555_gene=LOC103964698	rna30555_gene=LOC103964698 [89-119]		0	3334.6	100		High	High	0.0006557	5.628e-06	5.29	70.69
FALSE	High	[K].GLVDSVFQAPQGTGTHYAVMSSYEYISTGLR.[EQ]	1xOxidation [M20]	0.0218065	0.0011848	1	3	1	rna30555_gene=LOC103964698	rna30555_gene=LOC103964698 [89-119]		0	3350.6	100		High	High	0.0006557	0.007376	3.36	64.11
FALSE	High	[R].GIYAYGFEKPSAIQQR.[G]		0.0197304	0.0011848	1	16	2	GWHPAAYT029627	GWHPAAYT029627 [54-69]		0	1827.94	100		High	High	0.0006557	0.006522	3.13	26.69
FALSE	High	[K].GILGYTEDDVVSTDFIGDSR.[S]		0.00175335	0.0011848	2	4	3	pycom13g09680; pycom16g09410	pycom13g09680 [278-297]; pycom16g09410 [284-303]		0	2159.01	100	Shared	High	High	0.0006557	0.0003427	5.05	64.58
FALSE	High	[K].GTMTTTHSYTGDQR.[L]	1xOxidation [M3]	0.0199394	0.0011848	2	13	1	GWHPAAYT027813; pycom06g00570	GWHPAAYT027813 [580-593]; pycom06g00570 [267-280]		0	1571.68		No Quan Values	High	High	0.0006557	0.006633	3.41
FALSE	High	[R].DFNEALVHQVVVAYAAGAR.[Q]		5.27506e-05	0.0011848	1	1	5	rna51686_gene=LOC103941590	rna51686_gene=LOC103941590 [22-40]		0	2030.05	100		High	High	0.0006557	4.808e-06	5.62	62.2
FALSE	High	[R].AIADGSLLDFLR.[Q]		0.0306862	0.0011848	1	7	2	GWHPAAYT036908	GWHPAAYT036908 [424-435]		0	1290.71	100		High	High	0.0006557	0.01124	2.85	70.7
FALSE	High	[K].KEPFISLNPFGQIPAFEDGDLK.[L]		0.0169341	0.0011848	1	1	1	GWHPAAYT037385	GWHPAAYT037385 [43-64]		1	2462.26	100		High	High	0.0006557	0.005436	4.47	72.76
FALSE	High	[K].KFETLSYLPPLSPESLAK.[E]		4.4297e-05	0.0011848	2	7	3	rna11817_gene=LOC103948502; GWHPAAYT056126	rna11817_gene=LOC103948502 [71-88]; GWHPAAYT056126 [71-88]		1	2020.1	100	Shared	High	High	0.0006557	3.889e-06	6.18	54.91
FALSE	High	[K].KFETLSYLPPLSSESLAK.[E]		0.000394177	0.0011848	1	2	4	rna43902_gene=LOC103934623	rna43902_gene=LOC103934623 [71-88]		1	2010.08	100		High	High	0.0006557	5.574e-05	5.05	49.28
FALSE	High	[K].KFETLSYLPPLSTESLAK.[E]		6.09861e-06	0.0011848	1	1	3	pycom17g24720	pycom17g24720 [71-88]		1	2024.1	100		High	High	0.000655738	3.4926e-07	6.41	51.2
FALSE	High	[K].AGIALNDNFVK.[L]		0.0166683	0.0011848	1	6	2	pycom13g09680	pycom13g09680 [305-315]		0	1161.63	100		High	High	0.0006557	0.005307	3.34	30.52
FALSE	High	[K].KGISAEDVNAAFR.[K]		0.00538209	0.0011848	1	8	1	pycom06g00570	pycom06g00570 [345-357]		1	1377.71	100		High	High	0.0006557	0.001346	4.41	21.9
FALSE	High	[R].KHVSAWWDDISSRPSWK.[K]		0.0386396	0.0011848	3	7	1	rna3196_gene=LOC103965702; GWHPAAYT029216; rna3194_gene=LOC103965717	rna3196_gene=LOC103965702 [189-205]; GWHPAAYT029216 [189-205]; rna3194_gene=LOC103965717 [189-205]		1	2085.03		No Quan Values	High	High	0.0006557	0.01483	4.06
FALSE	High	[K].KLDVVSNEVFSNCLR.[S]	1xCarbamidomethyl [C13]	0.00190826	0.0011848	2	6	2	GWHPAAYT011789; GWHPAAYT039401	GWHPAAYT011789 [137-151]; GWHPAAYT039401 [140-154]		1	1779.91	100	Shared	High	High	0.0006557	0.0003788	4.91	35.2
FALSE	High	[R].KITNLTLSPSIVFGYLLK.[S]		0.00499799	0.0011848	1	1	5	pycom12397g00	pycom12397g00 [198-215]		1	2007.19	100		High	High	0.0006557	0.001229	4.38	76.44
FALSE	High	[K].KMAIISLWSEVEGQK.[F]		0.0119544	0.0011848	1	4	1	GWHPAAYT037385	GWHPAAYT037385 [93-107]		1	1718.91		No Quan Values	High	High	0.0006557	0.003545	4.39
FALSE	High	[K].KMAIISLWSEVEGQK.[F]	1xOxidation [M2]	0.00723683	0.0011848	1	4	2	GWHPAAYT037385	GWHPAAYT037385 [93-107]		1	1734.91	100		High	High	0.0006557	0.001921	3.85	41.24
FALSE	High	[K].KMAIISLWSEVEGQKFDPVASK.[L]		0.0132855	0.0011848	1	2	2	GWHPAAYT037385	GWHPAAYT037385 [93-114]		2	2463.3	100		High	High	0.0006557	0.004031	4.92	57.54
FALSE	High	[K].KPAVSSGSPWYGPDR.[V]		0.00239581	0.0011848	1	2	3	GWHPAAYT056494	GWHPAAYT056494 [40-54]		0	1603.79	100		High	High	0.0006557	0.0005014	4.44	19.08
FALSE	High	[K].KQDITITGASTLPSDEVER.[M]		0.000324074	0.0011848	1	6	2	rna9307_gene=LOC103946362	rna9307_gene=LOC103946362 [544-562]		1	2060.05	100		High	High	0.0006557	4.383e-05	5.5	27.1
FALSE	High	[K].KTFAEEVNAAFR.[D]		0.0200447	0.0011848	1	5	1	GWHPAAYT027813	GWHPAAYT027813 [658-669]		1	1382.71	100		High	High	0.0006557	0.006652	3.79	27.6
FALSE	High	[R].AGKDLVSSLVAGLLTIGPR.[F]		0.000411226	0.0011848	1	2	1	pycom16g13050	pycom16g13050 [430-448]		1	1867.1	100		High	High	0.0006557	5.873e-05	4.49	85.07
FALSE	High	[K].AGGNFINPEWLDGSLPGDYGFDPLGLGK.[D]		0.0589076	0.0011848	1	1	1	rna16518_gene=LOC103952579	rna16518_gene=LOC103952579 [62-89]		0	2906.4		No Quan Values	High	High	0.0006557	0.02499	4.13
FALSE	High	[K].AGGAYTLNTASAVTVR.[S]		0.0626803	0.0011848	1	5	1	GWHPAAYT038064	GWHPAAYT038064 [65-80]		0	1551.81		No Quan Values	High	High	0.0006557	0.02697	3.33
FALSE	High	[K].AGFVSSANTVYLK.[T]		0.0226249	0.0011848	1	2	1	pycom09g10090	pycom09g10090 [137-149]		0	1356.72	100		High	High	0.0006557	0.007705	3.21	29.17
FALSE	High	[R].AIAGAGVLSGYDK.[L]		0.019016	0.0011848	1	4	1	GWHPAAYT047291	GWHPAAYT047291 [425-437]		0	1221.65	100		High	High	0.0006557	0.00623	3.3	26.39
FALSE	High	[K].HYLSITSGGLGAYSDSR.[G]		0.000849154	0.0011848	2	6	2	GWHPAAYT013927; pycom16g08770	GWHPAAYT013927 [91-107]; pycom16g08770 [91-107]		0	1783.86	100	Shared	High	High	0.0006557	0.0001416	4.95	29.07
FALSE	High	[R].KDSPLDVIAINDTGGVK.[Q]		0.000184924	0.0011848	1	6	4	GWHPAAYT027813	GWHPAAYT027813 [430-446]		1	1741.93	100		High	High	0.0006557	2.221e-05	5.85	38.78
FALSE	High	[K].HVSAWWDDISSRPSWK.[K]		0.0831633	0.0011848	3	7	1	rna3196_gene=LOC103965702; GWHPAAYT029216; rna3194_gene=LOC103965717	rna3196_gene=LOC103965702 [190-205]; GWHPAAYT029216 [190-205]; rna3194_gene=LOC103965717 [190-205]		0	1956.94	100	Shared	High	High	0.0006557	0.0381	3.35	38.04
FALSE	High	[K].GVDYQLISVNMAK.[G]	1xOxidation [M11]	0.0409262	0.0011848	1	3	1	pycom08g00510	pycom08g00510 [27-39]		0	1453.74		No Quan Values	High	High	0.0006557	0.01591	3.47
FALSE	High	[K].GVFSDAENLTEER.[VI]		0.0113396	0.0011848	1	5	1	GWHPAAYT000523	GWHPAAYT000523 [181-193]		0	1466.68		No Quan Values	High	High	0.0006557	0.00332	3.68
FALSE	High	[K].GVFTNVISPTTK.[A]		0.0226249	0.0011848	2	5	1	GWHPAAYT001427; GWHPAAYT049624	GWHPAAYT001427 [305-316]; GWHPAAYT049624 [305-316]		0	1263.69	100	Shared	High	High	0.0006557	0.007736	3.47	30.78
FALSE	High	[K].GVMQILNAIIR.[G]		0.030207	0.0011848	2	5	1	GWHPAAYT013927; pycom16g08770	GWHPAAYT013927 [142-152]; pycom16g08770 [142-152]		0	1227.72	100	Shared	High	High	0.0006557	0.01103	3.45	73.52
FALSE	High	[K].GVTTIIGGGDSVAAVEK.[VA]		0.00220133	0.0011848	1	6	2	GWHPAAYT043161	GWHPAAYT043161 [424-440]		0	1573.84	100		High	High	0.0006557	0.0004533	3.6	33.95
FALSE	High	[R].HYAHVDCPGHADYVK.[N]	1xCarbamidomethyl [C7]	1.12471e-05	0.0011848	5	13	3	GWHPAAYT053575; rna51689_gene=LOC103941593; pycom03g21520; rna34888_gene=LOC103926787; pycom14g14280	GWHPAAYT053575 [161-175]; rna51689_gene=LOC103941593 [781-795]; pycom03g21520 [129-143]; rna34888_gene=LOC103926787 [151-165]; pycom14g14280 [154-168]		0	1768.79	100	Shared	High	High	0.0006557	7.374e-07	5.87	15.75
FALSE	High	[R].HASDDEPFSALAFK.[I]		0.0506776	0.0011848	1	1	2	rna51689_gene=LOC103941593	rna51689_gene=LOC103941593 [308-321]		0	1534.72		No Quan Values	High	High	0.0006557	0.02074	4.59
FALSE	High	[K].HLAPFLPSHPVVSTGGLPAPNK.[S]		0.00163678	0.0011848	1	3	1	rna1633_gene=LOC103952059	rna1633_gene=LOC103952059 [807-828]		0	2236.22		No Quan Values	High	High	0.0006557	0.0003157	4.96
FALSE	High	[K].HLSDPFGNNLLTVIGGSIER.[A]		1.62048e-05	0.0011848	2	4	8	rna25102_gene=LOC103959998; GWHPAAYT040372	rna25102_gene=LOC103959998 [267-286]; GWHPAAYT040372 [267-286]		0	2139.12	100	Shared	High	High	0.0006557	1.144e-06	5.78	68.82
FALSE	High	[K].AHGGVSVFGGVGER.[T]		0.00546816	0.0011848	1	2	1	GWHPAAYT058596	GWHPAAYT058596 [192-205]		0	1328.67		No Quan Values	High	High	0.0006557	0.001366	4.02
FALSE	High	[K].HPNITQGADTHEYVNSNLNR.[F]		0.000110086	0.0011848	1	3	1	GWHPAAYT037956	GWHPAAYT037956 [384-403]		0	2280.08		No Quan Values	High	High	0.0006557	1.18e-05	5.22
FALSE	High	[R].AGVPELGAAQELAR.[V]		0.0466281	0.0011848	1	5	2	pycom03g06790	pycom03g06790 [131-144]		0	1381.74	100		High	High	0.0006557	0.01876	3.12	34.02
FALSE	High	[K].HPVTPWGVQTK.[G]		0.00927741	0.0011848	1	1	1	rna51685_gene=LOC103941589	rna51685_gene=LOC103941589 [243-253]		0	1249.67	100		High	High	0.0006557	0.0026	3.43	18.94
FALSE	High	[K].HRIDSIDEASYSYAYTLIEGDALTDTIEK.[I]		0.0623572	0.0011848	1	2	1	rna24358_gene=LOC103959359	rna24358_gene=LOC103959359 [70-98]		1	3289.57	100		High	High	0.0006557	0.02669	4.92	68.29
FALSE	High	[K].HVSAWWDDISNRPSWK.[R]		0.0065799	0.0011848	2	5	2	rna3199_gene=LOC103965744; GWHPAAYT029218	rna3199_gene=LOC103965744 [190-205]; GWHPAAYT029218 [190-205]		0	1983.95	100	Shared	High	High	0.0006557	0.001719	4.06	36.98
FALSE	High	[R].HPALFLVDGVSSICAIDFR.[M]	1xCarbamidomethyl [C14]	0.0512073	0.0011848	1	3	1	GWHPAAYT008359	GWHPAAYT008359 [168-186]		0	2117.08	100		High	High	0.0006557	0.02094	3.27	68.89
FALSE	High	[R].HTPGTFTNQLQTSFNEPR.[L]		0.0121453	0.0011848	1	13	2	pycom09g09330	pycom09g09330 [165-182]		0	2074.99	100		High	High	0.0006557	0.003618	3.95	26.79
FALSE	High	[K].AADQQLNVFGFPPLVAPIK.[C]		0.111016	0.00220988	1	5	2	GWHPAAYT014188	GWHPAAYT014188 [878-896]		0	2025.12	100		High	High	0.001184	0.05473	3.07	79.27
FALSE	High	[K].VNQIGSVTESIEAVR.[M]		0.108262	0.00220988	1	6	1	GWHPAAYT057936	GWHPAAYT057936 [353-367]		0	1601.85	100		High	High	0.001184	0.05276	3.29	36.55
FALSE	High	[R].ATFDNPDYDKLINYYVK.[E]		0.106104	0.00220988	1	2	1	GWHPAAYT049624	GWHPAAYT049624 [265-281]		1	2079.01	100		High	High	0.001184	0.05156	3.6	53.03
FALSE	High	[R].YSLLAEDGVVK.[V]		0.129588	0.00220988	1	4	1	GWHPAAYT057937	GWHPAAYT057937 [201-211]		0	1193.64	100		High	High	0.001184	0.0663	2.93	31.85
FALSE	High	[K].ALCGLTAGAIGASVGSPADLALIR.[M]	1xCarbamidomethyl [C3]	0.128309	0.00220988	1	6	2	pycom03g00440	pycom03g00440 [183-206]		0	2254.22		No Quan Values	High	High	0.001184	0.06546	3.95
FALSE	High	[K].AVLFAVPGAFTPTCSQK.[H]	1xCarbamidomethyl [C14]	0.103986	0.00220988	1	4	1	GWHPAAYT057937	GWHPAAYT057937 [107-123]		0	1793.93		No Quan Values	High	High	0.001184	0.0504	3.31
FALSE	High	[K].ALILVGGFGTR.[L]		0.121477	0.00220988	1	4	1	pycom01g16040	pycom01g16040 [3-13]		0	1103.66	100		High	High	0.001184	0.06124	3.09	45.03
FALSE	High	[R].VQLADKYLADAALGDANQDSINR.[G]		0.126412	0.00220988	2	2	1	rna30555_gene=LOC103964698; pycom03g06850	rna30555_gene=LOC103964698 [409-431]; pycom03g06850 [409-431]		1	2461.23	100	Shared	High	High	0.001184	0.06426	3.66	42.79
FALSE	High	[R].WVDVLSEPR.[V]		0.134157	0.00220988	1	1	1	pycom06g00730	pycom06g00730 [457-465]		0	1100.57	100		High	High	0.001184	0.06921	2.88	33.39
FALSE	High	[R].AKHYLSITSGGLGAYSDSR.[G]		0.131528	0.00220988	2	6	1	GWHPAAYT013927; pycom16g08770	GWHPAAYT013927 [89-107]; pycom16g08770 [89-107]		1	1982.99		No Quan Values	High	High	0.001184	0.06749	3.04
FALSE	High	[K].VVDLLAPYR.[R]		0.125785	0.00220988	1	2	1	GWHPAAYT058596	GWHPAAYT058596 [155-163]		0	1045.6	100		High	High	0.001184	0.06396	2.61	40.56
FALSE	High	[R].WLALQLLPTVK.[I]		0.115559	0.00220988	1	5	1	pycom09g03470	pycom09g03470 [228-238]		0	1281.79		No Quan Values	High	High	0.001184	0.0574	2.73
FALSE	High	[R].LLLSMGEALR.[T]	1xOxidation [M5]	0.113266	0.00220988	1	3	1	GWHPAAYT001427	GWHPAAYT001427 [93-102]		0	1118.62	100		High	High	0.001184	0.05587	2.39	27.46
FALSE	High	[K].VIITAPAK.[G]		0.111575	0.00220988	1	8	1	pycom06g00570	pycom06g00570 [210-217]		0	812.524		No Quan Values	High	High	0.001184	0.05491	2.02
FALSE	High	[K].GLTPSQIGVILR.[D]		0.114981	0.00220988	1	4	1	GWHPAAYT032859	GWHPAAYT032859 [44-55]		0	1253.76	100		High	High	0.001184	0.05697	2.79	45.55
FALSE	High	[K].GIDRDFEPVLSMTPLN.[-]	1xOxidation [M12]	0.129588	0.00220988	2	2	1	GWHPAAYT058600; pycom12397g00	GWHPAAYT058600 [294-309]; pycom12397g00 [458-473]		1	1819.89		No Quan Values	High	High	0.001184	0.06605	3.31
FALSE	High	[R].INEVLTQFLK.[D]		0.104512	0.00220988	1	1	1	GWHPAAYT000523	GWHPAAYT000523 [194-203]		0	1204.69	100		High	High	0.001184	0.05054	3.07	49.2
FALSE	High	[R].GGAEEIYQLGPLNEYER.[V]		0.112136	0.00220988	1	3	2	pycom05g10810	pycom05g10810 [340-356]		0	1937.92	100		High	High	0.001184	0.05544	3.08	49.6
FALSE	High	[K].GFPISVYNR.[T]		0.130232	0.00220988	1	10	1	GWHPAAYT028499	GWHPAAYT028499 [70-78]		0	1052.55	100		High	High	0.001184	0.06674	2	29.85
FALSE	High	[K].RLENYYPILFR.[G]		0.120873	0.00220988	1	7	1	rna1633_gene=LOC103952059	rna1633_gene=LOC103952059 [878-888]		1	1483.81	100		High	High	0.001184	0.06087	3.26	41.64
FALSE	High	[R].GDAGVVECAFVASEVTELPFFATK.[V]	1xCarbamidomethyl [C8]	0.1127	0.00220988	1	3	2	pycom05g10810	pycom05g10810 [311-334]		0	2544.23	100		High	High	0.001184	0.05561	3.85	89.4
FALSE	High	[K].LIVAGASAYAR.[L]		0.133495	0.00220988	2	7	1	rna47286_gene=LOC103937634; GWHPAAYT022491	rna47286_gene=LOC103937634 [225-235]; GWHPAAYT022491 [225-235]		0	1091.62		No Quan Values	High	High	0.001184	0.06874	2.32
FALSE	High	[R].LTFIALR.[N]		0.128309	0.00220988	1	3	1	pycom05g12860	pycom05g12860 [312-318]		0	833.524	100		High	High	0.001184	0.06551	2.33	37.07
FALSE	High	[R].SIWISYWSQADR.[S]		0.107719	0.00220988	1	2	1	pycom06g00720	pycom06g00720 [480-491]		0	1511.73	100		High	High	0.001184	0.05262	3.14	51.72
FALSE	High	[R].SNIVGLPVSLLLLK.[A]		0.109356	0.00220988	1	3	2	GWHPAAYT009718	GWHPAAYT009718 [176-189]		0	1465.94		No Quan Values	High	High	0.001184	0.05372	2.36
FALSE	High	[K].SPQEVFDALK.[N]		0.121477	0.00220988	1	7	1	GWHPAAYT036908	GWHPAAYT036908 [152-161]		0	1133.58	100		High	High	0.001184	0.06115	2.78	33.34
FALSE	High	[K].FINDLHGLISPTAPGTPLPLVLLGK.[S]		0.128947	0.00220988	1	3	1	GWHPAAYT000496	GWHPAAYT000496 [65-89]		0	2583.49		No Quan Values	High	High	0.001184	0.06573	3.15
FALSE	High	[K].IIFTNVGNPHALGQKPLTFPR.[Q]		0.126412	0.00220988	1	5	1	GWHPAAYT013927	GWHPAAYT013927 [40-60]		0	2320.29	100		High	High	0.001184	0.06414	3.35	39.22
FALSE	High	[R].FKESELIHCR.[W]	1xCarbamidomethyl [C9]	0.123922	0.00220988	1	6	1	GWHPAAYT001133	GWHPAAYT001133 [86-95]		1	1318.66	100		High	High	0.001184	0.06266	3.43	17.68
FALSE	High	[K].NQTVDLVLTAHPTQSIR.[R]		0.127673	0.00220988	1	4	1	GWHPAAYT036908	GWHPAAYT036908 [162-178]		0	1893.02		No Quan Values	High	High	0.001184	0.06488	3.3
FALSE	High	[R].FGVPMGYGGPHAAFLATSQEYKR.[M]		0.118484	0.00220988	1	7	1	rna1633_gene=LOC103952059	rna1633_gene=LOC103952059 [352-374]		1	2484.21		No Quan Values	High	High	0.001184	0.05904	3.57
FALSE	High	[K].NGPIILEMDTYR.[Y]		0.105571	0.00220988	1	5	2	pycom16g07290	pycom16g07290 [346-357]		0	1421.71	100		High	High	0.001184	0.05136	2.97	44.13
FALSE	High	[K].GVDYQLISVNMAK.[G]		0.116721	0.00220988	1	3	1	pycom08g00510	pycom08g00510 [27-39]		0	1437.74		No Quan Values	High	High	0.001184	0.05796	3.25
FALSE	High	[R].LFAYSDTQR.[H]		0.128947	0.00220988	1	1	1	pycom06g00730	pycom06g00730 [352-360]		0	1100.54		No Quan Values	High	High	0.001184	0.06564	2.55
FALSE	High	[K].LAWKDIDEVILVGGSTR.[I]		0.104512	0.00220988	1	7	1	rna9307_gene=LOC103946362	rna9307_gene=LOC103946362 [377-393]		1	1872.02	100		High	High	0.001184	0.05061	3.84	59.26
FALSE	High	[R].LVLTFFWK.[C]		0.103986	0.00220988	1	1	4	1	1 [36-43]		0	1053.61	100		High	High	0.001184	0.05032	2.18	65.15
FALSE	High	[K].LVSVSDVVK.[E]		0.126412	0.00220988	1	2	1	rna25702_gene=LOC103960494	rna25702_gene=LOC103960494 [479-487]		0	945.562	100		High	High	0.001184	0.06408	2.78	25.11
FALSE	High	[K].LVTGLGGSGLAMPVEVVQFCWK.[YF]	1xCarbamidomethyl [C20]	0.119077	0.00220988	1	6	1	GWHPAAYT040115	GWHPAAYT040115 [174-195]		0	2348.21	100		High	High	0.001184	0.05968	3.67	81.89
FALSE	High	[R].LVVDNFLFK.[W]		0.127673	0.00220988	1	3	1	GWHPAAYT012895	GWHPAAYT012895 [257-265]		0	1094.62	100		High	High	0.001184	0.06492	2.11	54.26
FALSE	High	[K].IYELMDSVDDYIPIPQR.[Q]	1xOxidation [M5]	0.107719	0.00220988	1	1	1	rna34888_gene=LOC103926787	rna34888_gene=LOC103926787 [274-290]		0	2083.01		No Quan Values	High	High	0.001184	0.05249	2.9
FALSE	High	[K].IGGIGTVPVGR.[V]		0.123922	0.00220988	1	10	2	rna29153_gene=LOC103963480	rna29153_gene=LOC103963480 [244-254]		0	1025.61	100		High	High	0.001184	0.06244	2.78	23.78
FALSE	High	[K].KVIITAPAK.[G]		0.10664	0.00220988	1	8	1	pycom06g00570	pycom06g00570 [209-217]		1	940.619	100		High	High	0.001184	0.05188	3.3	17.02
FALSE	High	[R].KVDMLDGVSITR.[S]		0.122084	0.00220988	1	2	1	rna5818_gene=LOC103943339	rna5818_gene=LOC103943339 [128-139]		1	1333.71		No Quan Values	High	High	0.001184	0.06163	3.57
FALSE	High	[K].IRDLYEQLIAAR.[A]		0.103986	0.00220988	1	5	1	pycom06g01910	pycom06g01910 [383-394]		1	1460.82		No Quan Values	High	High	0.001184	0.05028	3.47
FALSE	High	[K].KGDEIAAVVLQVDAER.[E]		0.113266	0.00220988	1	1	1	rna52506_gene=LOC103942352	rna52506_gene=LOC103942352 [411-426]		1	1712.92		No Quan Values	High	High	0.001184	0.05585	3.22
FALSE	High	[K].LQIWDTAGQER.[F]		0.132181	0.00220988	1	25	1	GWHPAAYT001267	GWHPAAYT001267 [203-213]		0	1316.66	100		High	High	0.001184	0.06801	2.77	28.53
FALSE	High	[R].HAETFPIPSNIFTGK.[R]		0.126412	0.00220988	1	1	1	pycom06g00730	pycom06g00730 [409-423]		0	1658.85	100		High	High	0.001184	0.06402	3.06	45.36
FALSE	High	[R].NDGIYIINLGK.[T]		0.127041	0.00220988	1	13	1	pycom09g09330	pycom09g09330 [105-115]		0	1219.67	100		High	High	0.001184	0.06455	2.69	44.88
FALSE	High	[K].NFMSLPNIK.[I]	1xOxidation [M3]	0.122694	0.00220988	3	5	1	rna30555_gene=LOC103964698; pycom03g06850; GWHPAAYT034917	rna30555_gene=LOC103964698 [147-155]; pycom03g06850 [147-155]; GWHPAAYT034917 [147-155]		0	1079.56	100	Shared	High	High	0.001184	0.06191	2.47	26.06
FALSE	High	[R].FGGAVDDAAR.[Y]		0.122694	0.00220988	1	5	1	pycom16g13050	pycom16g13050 [449-458]		0	978.464		No Quan Values	High	High	0.001184	0.06177	2.72
FALSE	High	[K].SLVHEVVLVGGSTR.[I]		0.133495	0.00220988	1	2	1	rna20377_gene=LOC103956001	rna20377_gene=LOC103956001 [335-348]		0	1452.82	100		High	High	0.001184	0.06876	2.73	25.24
FALSE	High	[R].TALDLVFEEGLDNVIAR.[H]		0.128309	0.00220988	1	2	1	rna43854_gene=LOC103934581	rna43854_gene=LOC103934581 [261-277]		0	1874.99		No Quan Values	High	High	0.001184	0.06548	3.8
FALSE	High	[R].TVGAGVVAK.[I]		0.117306	0.00220988	1	1	1	rna51689_gene=LOC103941593	rna51689_gene=LOC103941593 [1088-1096]		0	801.483	100		High	High	0.001184	0.05831	2.13	16.81
FALSE	High	[K].TVLYDFHVANGAK.[M]		0.122694	0.00220988	1	2	1	GWHPAAYT005863	GWHPAAYT005863 [54-66]		0	1434.74		No Quan Values	High	High	0.001184	0.0618	3.04
FALSE	High	[K].LLGTLNSPASSLVGTIQAPAR.[E]		0.111016	0.00220988	1	5	1	pycom05g18310	pycom05g18310 [232-252]		0	2066.16	100		High	High	0.001184	0.05446	3.09	56.99
FALSE	High	[K].EGPTGHAEYAK.[D]		0.114407	0.00220988	1	2	1	GWHPAAYT050874	GWHPAAYT050874 [947-957]		0	1159.54		No Quan Values	High	High	0.001184	0.0567	3.28
FALSE	High	[RK].LLGVTMLDVVR.[A]	1xOxidation [M6]	0.112136	0.00220988	1	9	1	pycom05g10810	pycom05g10810 [209-219]		0	1231.71	100		High	High	0.001184	0.0554	2.33	44.93
FALSE	High	[R].VELLQAFAR.[T]		0.114981	0.00220988	1	6	1	pycom16g13050	pycom16g13050 [501-509]		0	1046.6	100		High	High	0.001184	0.057	3.09	41.16
FALSE	High	[K].VEPAVSIVQR.[F]		0.128947	0.00220988	1	2	1	rna37178_gene=LOC103928813	rna37178_gene=LOC103928813 [967-976]		0	1097.63	100		High	High	0.001184	0.06568	2.82	22.05
FALSE	High	[R].EADVDGDGQINYEEFVK.[V]		0.11046	0.00220988	1	3	1	pycom5153684g	pycom5153684g [128-144]		0	1927.86		No Quan Values	High	High	0.001184	0.05436	3.34
FALSE	High	[R].VFFDWNDYLK.[F]		0.132181	0.00220988	2	5	1	GWHPAAYT008359; rna43854_gene=LOC103934581	GWHPAAYT008359 [230-239]; rna43854_gene=LOC103934581 [230-239]		0	1346.64	100	Shared	High	High	0.001184	0.06802	2.44	67.13
FALSE	High	[K].VGDTVDIVGLKDTR.[N]		0.116138	0.00220988	2	6	1	rna34888_gene=LOC103926787; pycom14g14280	rna34888_gene=LOC103926787 [324-337]; pycom14g14280 [327-340]		1	1487.81	100	Shared	High	High	0.001184	0.05789	3.05	26.01
FALSE	High	[K].VGEEVEILGLHQGAPLK.[T]		0.122084	0.00220988	1	5	1	pycom03g21520	pycom03g21520 [295-311]		0	1788.99		No Quan Values	High	High	0.001184	0.0615	3.76
FALSE	High	[R].LLILTDPR.[T]		0.119673	0.00220988	1	13	1	pycom09g09330	pycom09g09330 [183-190]		0	940.583	100		High	High	0.001184	0.05977	2.6	32.62
FALSE	High	[K].DTDILAAFR.[V]		0.112136	0.00220988	1	2	2	pycom12397g00	pycom12397g00 [33-41]		0	1021.53	100		High	High	0.001184	0.05531	2.43	51.15
FALSE	High	[R].VIDLFSSPDVVK.[Q]		0.108262	0.00220988	1	1	1	rna24924_gene=LOC103959848	rna24924_gene=LOC103959848 [91-102]		0	1318.73	100		High	High	0.001184	0.05289	3.35	49.22
FALSE	High	[R].VLENLGADPSNIR.[T]		0.111575	0.00220988	1	6	1	rna23131_gene=LOC103958271	rna23131_gene=LOC103958271 [212-224]		0	1397.74		No Quan Values	High	High	0.001184	0.05505	2.6
FALSE	High	[R].LLPITLGQVFQR.[I]		0.134157	0.00220988	1	6	1	pycom13g18990	pycom13g18990 [188-199]		0	1384.83	100		High	High	0.001184	0.06914	2.8	62.23
FALSE	High	[R].TTYVLAIK.[G]		0.120272	0.00220988	3	8	1	rna15894_gene=LOC103952026; GWHPAAYT001427; GWHPAAYT049624	rna15894_gene=LOC103952026 [223-230]; GWHPAAYT001427 [220-227]; GWHPAAYT049624 [220-227]		0	908.545	100	Shared	High	High	0.001184	0.06047	2.64	24.95
FALSE	High	[K].LFSPGNLR.[A]		0.109907	0.00220988	1	6	1	rna15894_gene=LOC103952026	rna15894_gene=LOC103952026 [260-267]		0	903.505	100		High	High	0.001184	0.05397	2.16	23.56
FALSE	High	[R].TSHITVVVSDR.[-]		0.106104	0.00220988	1	1	1	rna51684_gene=LOC103941588	rna51684_gene=LOC103941588 [100-110]		0	1213.65	100		High	High	0.001184	0.05174	2.46	17.81
FALSE	High	[R].ETTAIANTR.[I]		0.127673	0.00220988	1	14	1	GWHPAAYT049602	GWHPAAYT049602 [41-49]		0	976.506	100		High	High	0.001184	0.06506	2.49	15.72
FALSE	High	[R].ERPIGDLVDGLK.[Q]		0.108808	0.00220988	1	4	1	GWHPAAYT048476	GWHPAAYT048476 [211-222]		0	1311.73	100		High	High	0.001184	0.05313	3.56	29.21
FALSE	High	[K].EVEYPGQVLR.[Y]		0.109907	0.00220988	1	6	1	GWHPAAYT029208	GWHPAAYT029208 [121-130]		0	1189.62	100		High	High	0.001184	0.05381	2.46	24.75
FALSE	High	[R].NHLFVPGPVNIPEPVLR.[A]		0.140937	0.00328913	1	1	1	rna43854_gene=LOC103934581	rna43854_gene=LOC103934581 [10-26]		0	1898.06		No Quan Values	High	High	0.00175	0.07348	3.26
FALSE	High	[K].AGSGVATLGLPDSPGVPK.[A]		0.138189	0.00328913	1	5	1	pycom06g12820	pycom06g12820 [239-256]		0	1622.87	100		High	High	0.00175	0.07185	4.28	39.52
FALSE	High	[K].KVLITAPGK.[G]		0.141632	0.00328913	1	6	1	GWHPAAYT027813	GWHPAAYT027813 [524-532]		1	926.603	100		High	High	0.00175	0.07417	3.16	17.43
FALSE	High	[K].VVSIDDYEDVPTYNEK.[A]		0.140245	0.00328913	1	3	1	GWHPAAYT020189	GWHPAAYT020189 [251-266]		0	1885.87		No Quan Values	High	High	0.00175	0.07311	2.65
FALSE	High	[R].FPFLLVDR.[LV]		0.136159	0.00328913	1	5	2	GWHPAAYT024091	GWHPAAYT024091 [91-98]		0	1006.57	100		High	High	0.00175	0.07037	2.75	54.69
FALSE	High	[R].ATLGEVGNAEHMLR.[V]	1xOxidation [M12]	0.140937	0.00328913	1	1	1	rna51685_gene=LOC103941589	rna51685_gene=LOC103941589 [190-203]		0	1513.74	100		High	High	0.00175	0.07338	3.1	19.3
FALSE	High	[R].LYSIASSALGDFGDSK.[T]		0.136833	0.00328913	1	4	1	pycom15g21530	pycom15g21530 [227-242]		0	1630.8	100		High	High	0.00175	0.07089	3.14	49.17
FALSE	High	[K].IPGSFFR.[K]		0.138871	0.00328913	1	4	1	GWHPAAYT021876	GWHPAAYT021876 [148-154]		0	823.446	100		High	High	0.00175	0.07217	2.06	26.14
FALSE	High	[R].FSTVIHER.[G]		0.138871	0.00328913	2	4	1	pycom06g00720; pycom06g00730	pycom06g00720 [103-110]; pycom06g00730 [103-110]		0	988.521	100	Shared	High	High	0.00175	0.07203	2.54	17.44
FALSE	High	[R].AANFDPTAR.[S]		0.137509	0.00328913	1	1	1	GWHPAAYT034917	GWHPAAYT034917 [455-463]		0	962.469	100		High	High	0.00175	0.07149	2.7	17.74
FALSE	High	[K].TDEFVINSPTLTSSK.[W]		0.139557	0.00328913	1	3	1	pycom04g05410	pycom04g05410 [159-173]		0	1638.82	100		High	High	0.00175	0.07258	3.04	37.92
FALSE	High	[K].VYGPFYASPK.[R]		0.140245	0.00328913	1	2	1	rna3196_gene=LOC103965702	rna3196_gene=LOC103965702 [5-14]		0	1128.57	100		High	High	0.00175	0.07313	2.15	23.97
FALSE	High	[R].AFTVQFGSCK.[F]	1xCarbamidomethyl [C9]	0.146582	0.00431643	1	2	1	rna28755_gene=LOC103963155	rna28755_gene=LOC103963155 [116-125]		0	1144.55	100		High	High	0.002295	0.07739	2.67	25.61
FALSE	High	[K].STKPTFSTDRPLWYPGAK.[AS]		0.143735	0.00431643	1	2	1	pycom12g15800	pycom12g15800 [46-63]		0	2052.05	100		High	High	0.002295	0.07524	2.92	26.39
FALSE	High	[K].IVPASSIPDGWMGLDIGPDSIK.[T]	1xOxidation [M12]	0.146582	0.00431643	1	3	1	GWHPAAYT043161	GWHPAAYT043161 [359-380]		0	2284.15	100		High	High	0.002295	0.07727	3.79	67.91
FALSE	High	[K].IYSFNEGNYQLWDDKLK.[K]		0.144442	0.00431643	1	3	1	GWHPAAYT011789	GWHPAAYT011789 [287-303]		1	2133.03	100		High	High	0.002295	0.07587	3.39	47.05
FALSE	High	[R].SPGFLKPEALVR.[YF]		0.143031	0.00431643	1	10	1	pycom05g24640	pycom05g24640 [186-197]		0	1313.76	100		High	High	0.002295	0.07507	3.01	27.34
FALSE	High	[R].VPLYIGSMDEVEK.[L]	1xOxidation [M8]	0.147302	0.00431643	1	2	1	GWHPAAYT011789	GWHPAAYT011789 [393-405]		0	1495.73	100		High	High	0.002295	0.07792	3.96	29.03
FALSE	High	[R].KVEDPELLEAIR.[L]		0.146582	0.00431643	1	6	1	GWHPAAYT055887	GWHPAAYT055887 [154-165]		1	1411.78	100		High	High	0.002295	0.07721	3.59	29.18
FALSE	High	[R].IYEEYLAVPVVK.[G]		0.146582	0.00431643	1	3	1	rna7393_gene=LOC103944703	rna7393_gene=LOC103944703 [208-219]		0	1422.79		No Quan Values	High	High	0.002295	0.07746	3.23
FALSE	High	[K].LIENYLLEHQDAYN.[-]		0.144442	0.00431643	1	19	1	pycom13g13740	pycom13g13740 [146-159]		0	1734.83	100		High	High	0.002295	0.07574	3.25	43.65
FALSE	High	[R].VETGIVKPGMVVTFGPTGLTTEVK.[S]		0.143031	0.00431643	1	3	1	rna29153_gene=LOC103963480	rna29153_gene=LOC103963480 [255-278]		0	2460.34		No Quan Values	High	High	0.002295	0.07509	2.62
FALSE	High	[R].VFATLYEK.[D]		0.143735	0.00431643	1	5	1	GWHPAAYT037385	GWHPAAYT037385 [18-25]		0	970.524	100		High	High	0.002295	0.07547	2.13	23.53
FALSE	High	[R].TTQALFYNYK.[Q]		0.145865	0.00431643	1	5	1	pycom16g13050	pycom16g13050 [10-19]		0	1248.63	100		High	High	0.002295	0.07692	2.73	25.65
FALSE	High	[R].CTDVSSTVDSSLTMVMGDDMVK.[V]	1xCarbamidomethyl [C1]	0.143735	0.00431643	1	5	1	GWHPAAYT027813	GWHPAAYT027813 [694-715]		0	2378.02	100		High	High	0.002295	0.07521	3.08	67.65
FALSE	High	[R].VTATPHLGASTMEAQEGVAVEIAEAVVGALK.[G]	1xOxidation [M12]	0.144442	0.00431643	1	5	2	rna36805_gene=LOC103928519	rna36805_gene=LOC103928519 [329-359]		0	3065.58	100		High	High	0.002295	0.07565	3.79	85.07
FALSE	High	[R].VAIGQVLLSVR.[C]		0.14233	0.00431643	1	10	1	rna17852_gene=LOC103953720	rna17852_gene=LOC103953720 [143-153]		0	1154.73		No Quan Values	High	High	0.002295	0.07456	2.84
FALSE	High	[K].AVVTVPAYFNDSQR.[T]		0.145865	0.00431643	1	6	1	rna9307_gene=LOC103946362	rna9307_gene=LOC103946362 [191-204]		0	1566.79	100		High	High	0.002295	0.07683	2.83	37.23
FALSE	High	[R].IPAVQELVR.[K]		0.146582	0.00431643	1	8	1	rna9307_gene=LOC103946362	rna9307_gene=LOC103946362 [394-402]		0	1024.61	100		High	High	0.002295	0.07719	2.64	29.68
FALSE	High	[K-].MVPFAGWGMPIQYK.[D]	2xOxidation [M1; M9]	0.14875	0.00537532	1	6	1	GWHPAAYT005863	GWHPAAYT005863 [67-80]		0	1656.79	100		High	High	0.002295	0.07865	2.79	48.31
FALSE	High	[R].ESLDPLLDFLR.[AV]		0.152428	0.00537532	1	2	1	pycom11g26860	pycom11g26860 [176-186]		0	1317.7		No Quan Values	High	High	0.002846	0.08127	3.13
FALSE	High	[R].GMQCQGCEFND.[-]	2xCarbamidomethyl [C4; C7]; 1xOxidation [M2]	0.150212	0.00537532	1	1	1	GWHPAAYT048760	GWHPAAYT048760 [105-115]		0	1361.46		No Quan Values	High	High	0.002846	0.07966	0.11
FALSE	High	[K].QFAAEEISAQVLR.[K]		0.14875	0.00537532	1	8	1	rna9307_gene=LOC103946362	rna9307_gene=LOC103946362 [162-174]		0	1461.77	100		High	High	0.002295	0.07851	3.22	43.3
FALSE	High	[K].LLNDLLIEK.[N]		0.150947	0.00537532	1	6	1	pycom09g18640	pycom09g18640 [248-256]		0	1070.65		No Quan Values	High	High	0.002846	0.08006	2.93
FALSE	High	[K].ELGDKVPAEVK.[AEG]		0.154673	0.00642282	1	6	1	rna9307_gene=LOC103946362	rna9307_gene=LOC103946362 [600-610]		1	1184.65		No Quan Values	High	High	0.003398	0.08288	3.86
FALSE	High	[R].ASLHLYNTVEDVDDLIR.[A]		0.153173	0.00642282	1	2	1	GWHPAAYT024187	GWHPAAYT024187 [438-454]		0	1973		No Quan Values	High	High	0.003398	0.08185	2.72
FALSE	High	[R].WVFPETNTGIIVLAEGR.[L]		0.153922	0.00642282	1	2	1	pycom420g0096	pycom420g0096 [505-521]		0	1902.01	100		High	High	0.003398	0.08234	2.84	71.86
FALSE	High	[R].ALEVIHGR.[W]		0.154673	0.00642282	1	5	1	GWHPAAYT036693	GWHPAAYT036693 [93-100]		0	894.516	100		High	High	0.003398	0.08245	2.68	17.08
FALSE	High	[R].LPYLSSSGPGFALLETTR.[K]		0.153922	0.00642282	1	3	1	pycom17g21940	pycom17g21940 [308-325]		0	1909.01		No Quan Values	High	High	0.003398	0.08232	3.09
FALSE	High	[K].QLVASGKPENFTGEFLVPSYR.[G]		0.160804	0.00743521	1	5	1	GWHPAAYT058963	GWHPAAYT058963 [217-237]		0	2339.2		No Quan Values	High	High	0.003922	0.08696	3.61
FALSE	High	[R].FQDWYNPGSMAK.[Q]		0.161586	0.00743521	1	2	1	GWHPAAYT054590	GWHPAAYT054590 [175-186]		0	1443.64	100		High	High	0.003922	0.08738	2.81	33.49
FALSE	High	[R].EEVGLTLENVGK.[E]		0.159252	0.00743521	1	4	1	GWHPAAYT006093	GWHPAAYT006093 [361-372]		0	1287.68		No Quan Values	High	High	0.003922	0.08571	3.29
FALSE	High	[R].EIAEAYLGSSVK.[KN]		0.155428	0.00743521	1	6	2	pycom01g15230	pycom01g15230 [133-144]		0	1266.66	100		High	High	0.003398	0.08293	3.3	26.14
FALSE	High	[R].VSPEEHPVLLTEAPLNPK.[A]		0.156948	0.00743521	1	1	1	rna14329_gene=LOC103950746	rna14329_gene=LOC103950746 [98-115]		0	1970.06	100		High	High	0.003922	0.08399	2.97	33.64
FALSE	High	[K].TLTQYYPLAGR.[AV]		0.160026	0.00743521	1	4	1	pycom02g17290	pycom02g17290 [132-142]		0	1282.68	100		High	High	0.003922	0.08636	2.82	31.33
FALSE	High	[R].SSGGMGGPGGPGFPLQFGQSK.[A]	1xOxidation [M5]	0.155428	0.00743521	1	6	1	pycom17g26380	pycom17g26380 [213-233]		0	1965.91	100		High	High	0.003922	0.08338	2.87	39.87
FALSE	High	[K].QITPEEIASMILK.[K]	1xOxidation [M10]	0.16237	0.00743521	1	1	1	rna32503_gene=LOC103966404	rna32503_gene=LOC103966404 [357-369]		0	1488.8	100		High	High	0.003922	0.08804	3.6	27.53
FALSE	High	[K].LIDGVPQTLDMLR.[S]		0.164744	0.00845732	1	4	1	GWHPAAYT040348	GWHPAAYT040348 [103-115]		0	1470.8		No Quan Values	High	High	0.004459	0.08941	3
FALSE	High	[R].SFFVTPSDSVAIIAANAQEAIPYFR.[G]		0.164744	0.00845732	1	3	1	rna25702_gene=LOC103960494	rna25702_gene=LOC103960494 [365-389]		0	2714.38	100		High	High	0.004459	0.08963	3.24	94.93
FALSE	High	[R].STLWSSTGSPLIPFTEFR.[E]		0.163158	0.00845732	1	1	1	rna51786_gene=LOC103941687	rna51786_gene=LOC103941687 [51-68]		0	2026.03	100		High	High	0.003922	0.08831	2.55	76.66
FALSE	High	[K].GILAVCDVPLVSVDFR.[C]	1xCarbamidomethyl [C6]	0.164744	0.00845732	1	7	1	pycom06g00570	pycom06g00570 [366-381]		0	1759.94	100		High	High	0.004459	0.0897	3.07	74.17
FALSE	High	[R].VPETLPAEVLEK.[M]		0.163949	0.00845732	1	3	1	GWHPAAYT021971	GWHPAAYT021971 [103-114]		0	1324.74		No Quan Values	High	High	0.004459	0.08893	3.41
FALSE	High	[K].DIGATWVILGHSER.[R]		0.168768	0.00944868	1	5	1	pycom05g11000	pycom05g11000 [194-207]		0	1553.81	100		High	High	0.004983	0.09198	3.65	45.08
FALSE	High	[R].AGFISSGPPAR.[S]		0.167956	0.00944868	1	5	1	GWHPAAYT005863	GWHPAAYT005863 [341-351]		0	1059.56	100		High	High	0.004983	0.09182	2.56	19.76
FALSE	High	[K].LPIKPILPPTVEEMR.[V]		0.167148	0.00944868	1	1	1	pycom10g16990	pycom10g16990 [158-172]		0	1733		No Quan Values	High	High	0.004983	0.09094	2.42
FALSE	High	[K].GPIENLADHLADPVNNNAWSYATNFVPGK.[-]		0.167956	0.00944868	1	2	1	rna3225_gene=LOC103965945	rna3225_gene=LOC103965945 [239-267]		0	3124.51		No Quan Values	High	High	0.004983	0.09163	3.65
FALSE	High	[-].MSSAQASLWK.[K]	1xOxidation [M1]	0.165542	0.00944868	1	1	1	GWHPAAYT029846	GWHPAAYT029846 [1-10]		0	1124.54	100		High	High	0.004459	0.09008	2.22	38.33
FALSE	High	[K].DPNATIIMLGTGTGIAPFR.[S]		0.168768	0.00944868	1	2	1	pycom15g21530	pycom15g21530 [293-311]		0	1945.02		No Quan Values	High	High	0.004983	0.09233	2.46
FALSE	High	[-].MALSLFGNGR.[RQ]	1xMet-loss+Acetyl [N-Term]	0.166343	0.00944868	1	5	1	GWHPAAYT049602	GWHPAAYT049602 [1-10]	GWHPAAYT049602 1xMet-loss+Acetyl [N-Term]	0	976.521	100		High	High	0.004983	0.09063	2.63	59.84
