# Supplementary material for: A long noncoding RNA HILinc1 enhances pear thermotolerance by stabilizing PbHILT1 transcripts through complementary base pairing
Source: Commun Biol. 2022 Oct 26;5:1134. doi: 10.1038/s42003-022-04010-7 (PMC9606298; doi:10.1038/s42003-022-04010-7)
Supplement: Supplementary file 7 — Supplementary Data 4 [file 42003_2022_4010_MOESM7_ESM.xlsx]

## Sheet: UP
Up-regulated lncRNAs in pear (Pyrus spp.) after 6-h 38°C treatment
tracking_id	gene_id	locus	length	CK_1_0	CK_2_0	CK_3_0	Heat_1_0	Heat_2_0	Heat_3_0	CK_average	Heat_average	logFC	calcification
MSTRG.32076.1	MSTRG.32076	NW_008988679.1:255301-255512	211	3164.26	4302.29	3061.3	5952.67	10170.2	5671.22	3509.28	7264.7	1.04973	Sense lncRNA
MSTRG.38383.1	MSTRG.38383	NW_008989365.1:9786-10978	674	845.164	880.58	966.628	3821.26	3109.38	3492.76	897.457	3474.47	1.95288	Sense lncRNA
MSTRG.4658.1	MSTRG.4658	NW_008988060.1:1124147-1126093	832	803.266	732.611	654.506	1351.14	1653.94	1564.66	730.128	1523.25	1.06093	Sense lncRNA
MSTRG.37308.1	MSTRG.37308	NW_008989189.1:26627-27176	297	553.385	887.232	582.069	1697.72	1656.34	1674.84	674.229	1676.3	1.31397	Sense lncRNA
MSTRG.19439.1	MSTRG.19439	NW_008988242.1:79474-81228	534	320.829	347.26	368.741	697.088	755.143	719.685	345.61	723.972	1.06679	Sense lncRNA
MSTRG.9177.3	MSTRG.9177	NW_008988099.1:306482-312698	1689	282.552	259.083	250.282	656.992	675.897	695.225	263.972	676.038	1.35672	Sense lncRNA
MSTRG.12752.2	MSTRG.12752	NW_008988138.1:301293-303593	1592	250.048	264.573	275.772	940.142	900.298	906.941	263.464	915.794	1.79741	Antisense lncRNA
MSTRG.16057.1	MSTRG.16057	NW_008988185.1:615582-618640	257	319.297	179.696	186.507	806.913	1183.74	864.216	228.5	951.623	2.0582	Antisense lncRNA
MSTRG.33475.1	MSTRG.33475	NW_008988776.1:87589-91334	1175	200.706	218.36	208.466	673.234	619.831	604.568	209.177	632.544	1.59644	Sense lncRNA
MSTRG.38382.1	MSTRG.38382	NW_008989365.1:9786-10978	651	206.589	195.731	224.443	933.595	662.417	770.187	208.921	788.733	1.91658	Antisense lncRNA
MSTRG.37659.1	MSTRG.37659	NW_008989238.1:73865-76995	1060	194.56	186.822	174.731	416.196	456.669	375.602	185.371	416.156	1.16671	Sense lncRNA
MSTRG.20453.1	MSTRG.20453	NW_008988264.1:143745-144919	811	171.76	192.006	184.203	401.256	376.787	382.281	182.656	386.775	1.08236	Sense lncRNA
MSTRG.332.2	MSTRG.332	NW_008988039.1:2288077-2491665	1644	178.459	160.083	176.195	366.482	287.008	363.589	171.579	339.026	0.982524	Intergenic lncRNA
MSTRG.19251.7	MSTRG.19251	NW_008988239.1:221574-242474	1091	157.397	138.761	155.232	415.525	391.049	485.54	150.463	430.705	1.51729	Sense lncRNA
MSTRG.27287.1	MSTRG.27287	NW_008988461.1:273411-274794	315	130.344	161.858	132.533	327.32	378.451	303.696	141.578	336.489	1.24896	Sense lncRNA
MSTRG.7923.1	MSTRG.7923	NW_008988086.1:347917-350173	742	135.692	137.819	146.594	300.251	300.647	280.12	140.035	293.673	1.06842	Sense lncRNA
MSTRG.35600.1	MSTRG.35600	NW_008988973.1:4352-10712	245	110.506	177.112	111.149	542.869	517.358	594.228	132.922	551.485	2.05274	Intronic lncRNA
MSTRG.28042.1	MSTRG.28042	NW_008988489.1:258359-259065	706	126.344	126.549	126.658	447.039	381.788	384.968	126.517	404.598	1.67716	Intergenic lncRNA
MSTRG.17605.2	MSTRG.17605	NW_008988207.1:252463-253673	304	104.216	131.949	108.735	504.406	358.441	412.77	114.967	425.206	1.88695	Sense lncRNA
MSTRG.29229.1	MSTRG.29229	NW_008988533.1:48582-50148	675	108.195	118.489	110.93	261.079	253.702	218.686	112.538	244.489	1.11936	Antisense lncRNA
MSTRG.33601.1	MSTRG.33601	NW_008988784.1:130928-208806	620	28.6722	98.7724	204.786	279.972	292.255	262.135	110.744	278.121	1.32849	Sense lncRNA
MSTRG.3087.1	MSTRG.3087	NW_008988052.1:327910-332795	2000	103.561	112.129	108.838	295.085	271.483	311.196	108.176	292.588	1.43549	Sense lncRNA
MSTRG.3087.3	MSTRG.3087	NW_008988052.1:327910-332795	1754	107.544	102.144	97.7173	462.308	452.874	459.852	102.468	458.345	2.16125	Sense lncRNA
MSTRG.13151.1	MSTRG.13151	NW_008988143.1:896825-899551	543	98.0045	106.869	101.46	268.046	287.655	212.923	102.111	256.208	1.32717	Antisense lncRNA
MSTRG.3478.1	MSTRG.3478	NW_008988054.1:865676-867547	558	98.4782	106.128	99.7228	321.764	310.87	250.41	101.443	294.348	1.53685	Sense lncRNA
MSTRG.19251.5	MSTRG.19251	NW_008988239.1:221574-242474	1083	102.29	92.5188	106.848	719.079	687.028	751.385	100.552	719.164	2.83838	Antisense lncRNA
MSTRG.13077.1	MSTRG.13077	NW_008988143.1:289329-291802	1238	106.739	96.4171	91.2793	195.431	187.251	203.244	98.1451	195.309	0.992767	Antisense lncRNA
MSTRG.24367.1	MSTRG.24367	NW_008988364.1:922-2376	449	100.566	95.6751	96.6775	169.944	176.023	237.847	97.6395	194.605	0.995009	Sense lncRNA
MSTRG.557.1	MSTRG.557	NW_008988039.1:4074789-4076672	527	74.8526	123.373	94.5944	378.574	358.632	279.855	97.6067	339.02	1.79632	Sense lncRNA
MSTRG.11153.1	MSTRG.11153	NW_008988119.1:266033-267961	532	81.7319	110.099	80.4528	218.08	222.752	163.862	90.7612	201.565	1.15109	Sense lncRNA
MSTRG.11803.1	MSTRG.11803	NW_008988126.1:133800-134418	442	87.0162	82.4933	87.2038	225.792	162.46	186.591	85.5711	191.614	1.16301	Intergenic lncRNA
MSTRG.38268.1	MSTRG.38268	NW_008989339.1:51589-54588	541	78.223	75.5734	88.2418	833.719	755.866	873.678	80.6794	821.088	3.34726	Antisense lncRNA
MSTRG.37759.1	MSTRG.37759	NW_008989255.1:54253-58028	1537	69.6895	82.3949	78.3351	172.104	174.247	162.747	76.8065	169.699	1.14368	Antisense lncRNA
MSTRG.19070.1	MSTRG.19070	NW_008988234.1:541800-542342	366	70.433	63.6095	91.3052	184.539	118.221	150.042	75.1159	150.934	1.00673	Intergenic lncRNA
MSTRG.320.1	MSTRG.320	NW_008988039.1:2217162-2217773	611	59.3831	79.9775	80.7143	151.635	149.57	151.466	73.3583	150.89	1.04047	Intergenic lncRNA
MSTRG.4421.1	MSTRG.4421	NW_008988059.1:583845-585687	799	76.0979	71.7034	66.2047	160.447	167.271	154.219	71.3353	160.646	1.17119	Sense lncRNA
MSTRG.37958.1	MSTRG.37958	NW_008989286.1:18448-18694	246	49.8511	67.2667	93.1167	200.069	106.984	169.56	70.0782	158.871	1.18082	Antisense lncRNA
MSTRG.13680.1	MSTRG.13680	NW_008988150.1:180394-182107	578	68.6351	62.4796	77.7663	220.296	178.161	225.568	69.627	208.008	1.57892	Antisense lncRNA
MSTRG.11433.4	MSTRG.11433	NW_008988121.1:547647-551309	961	60.1706	73.4941	73.0625	152.301	156.086	136.954	68.9091	148.447	1.10718	Sense lncRNA
MSTRG.2770.1	MSTRG.2770	NW_008988050.1:1011299-1013636	738	64.8583	61.7024	58.1143	203.483	208.054	189.832	61.5583	200.456	1.70326	Antisense lncRNA
MSTRG.39133.1	MSTRG.39133	NW_008989756.1:0-428	428	53.5061	64.0371	61.0453	124.758	132.946	163.164	59.5295	140.289	1.23673	Intronic lncRNA
MSTRG.2205.1	MSTRG.2205	NW_008988047.1:546505-549986	2063	61.8042	51.3862	53.1046	110.655	122.056	118.406	55.4317	117.039	1.07821	Antisense lncRNA
MSTRG.13569.1	MSTRG.13569	NW_008988147.1:805941-809412	987	49.7994	52.3855	53.0798	128.496	130.954	127.03	51.7549	128.827	1.31566	Antisense lncRNA
MSTRG.9455.1	MSTRG.9455	NW_008988101.1:360475-364342	798	54.0676	55.5079	43.5892	122.235	127.024	116.16	51.0549	121.806	1.25447	Antisense lncRNA
MSTRG.22506.1	MSTRG.22506	NW_008988314.1:285364-288938	1816	47.1584	50.3002	45.1447	107.099	96.2879	116.638	47.5344	106.675	1.16618	Sense lncRNA
MSTRG.2657.1	MSTRG.2657	NW_008988050.1:254414-257026	209	44.5867	52.6557	41.4241	135.525	309.961	74.1304	46.2222	173.205	1.90583	Antisense lncRNA
MSTRG.9383.3	MSTRG.9383	NW_008988100.1:837823-839197	327	45.9642	36.7782	53.5688	138.188	88.9133	80.6943	45.4371	102.599	1.17507	Antisense lncRNA
MSTRG.12707.1	MSTRG.12707	NW_008988137.1:710361-710740	253	46.196	33.3524	54.262	35.239	139.003	132.39	44.6035	102.211	1.19632	Intergenic lncRNA
MSTRG.36837.1	MSTRG.36837	NW_008989119.1:44830-98526	356	31.5796	60.7715	41.0934	89.7801	68.6128	110.28	44.4815	89.5576	1.00961	Intronic lncRNA
MSTRG.7435.1	MSTRG.7435	NW_008988083.1:76275-79113	923	43.3722	45.3544	44.4028	99.7123	90.1127	92.5584	44.3765	94.1278	1.08483	Sense lncRNA
MSTRG.19698.1	MSTRG.19698	NW_008988248.1:162452-163974	454	45.0791	41.677	44.998	216.145	77.6456	83.7279	43.918	125.84	1.5187	Sense lncRNA
MSTRG.35275.1	MSTRG.35275	NW_008988938.1:160048-160399	233	19.4491	0	107.817	94.3772	178.474	163.447	42.422	145.433	1.77747	Intergenic lncRNA
MSTRG.711.1	MSTRG.711	NW_008988040.1:1784194-2212744	416	43.1771	34.5009	48.027	90.0491	138.677	59.3317	41.9017	96.0193	1.19632	Antisense lncRNA
MSTRG.23855.1	MSTRG.23855	NW_008988349.1:118543-139685	351	45.1342	39.1435	39.6874	61.804	149.545	91.7014	41.3217	101.017	1.28962	Antisense lncRNA
MSTRG.26398.1	MSTRG.26398	NW_008988430.1:71731-75616	934	45.0064	38.6689	37.1648	81.7417	96.3229	71.6884	40.28	83.251	1.0474	Sense lncRNA
MSTRG.4034.1	MSTRG.4034	NW_008988057.1:897576-899661	710	40.0494	33.3547	37.8857	98.8197	83.6573	95.9808	37.0966	92.8193	1.32314	Sense lncRNA
MSTRG.1822.1	MSTRG.1822	NW_008988044.1:1670351-1672149	655	43.19	28.9155	38.6835	146.02	162.074	150.235	36.9297	152.776	2.04857	Sense lncRNA
MSTRG.20612.1	MSTRG.20612	NW_008988268.1:129047-129247	200	0	76.3027	29.8008	0	65.5881	148.782	35.3678	71.4567	1.01463	Intergenic lncRNA
MSTRG.29174.1	MSTRG.29174	NW_008988531.1:5231-15171	1685	29.3839	40.4028	35.1684	116.811	110.031	111.583	34.985	112.808	1.68906	Antisense lncRNA
MSTRG.9273.1	MSTRG.9273	NW_008988100.1:61654-66151	2050	35.0669	35.91	30.8621	66.7166	72.3543	63.6872	33.9463	67.586	0.993469	Sense lncRNA
MSTRG.886.1	MSTRG.886	NW_008988040.1:3320299-3320506	207	0	29.4066	69.1945	61.3187	0	141.755	32.867	67.6912	1.04233	Antisense lncRNA
MSTRG.23272.1	MSTRG.23272	NW_008988334.1:417365-422537	1787	33.5037	35.9121	29.153	88.158	96.3082	104.613	32.8563	96.3597	1.55226	Sense lncRNA
MSTRG.28182.3	MSTRG.28182	NW_008988493.1:138318-141525	653	35.7365	26.189	33.2854	157.428	143.909	228.818	31.737	176.718	2.47722	Antisense lncRNA
MSTRG.6686.1	MSTRG.6686	NW_008988076.1:513413-517379	3548	33.3097	28.5444	32.8619	66.1245	62.3357	58.9808	31.572	62.4803	0.984756	Intergenic lncRNA
MSTRG.7317.2	MSTRG.7317	NW_008988082.1:329174-334776	1990	28.3344	33.2245	32.237	63.3143	79.1034	74.8662	31.2653	72.428	1.21198	Sense lncRNA
MSTRG.18760.1	MSTRG.18760	NW_008988227.1:263388-301651	712	36.7756	25.3414	31.3377	143.889	159.35	170.749	31.1516	157.996	2.34251	Sense lncRNA
MSTRG.16295.1	MSTRG.16295	NW_008988189.1:120150-122219	528	29.4927	34.2488	28.7052	44.7357	81.9579	56.3118	30.8156	61.0018	0.985192	Sense lncRNA
MSTRG.25713.1	MSTRG.25713	NW_008988405.1:336774-341261	2510	31.5565	28.8896	31.9738	64.2654	74.0659	69.5592	30.8066	69.2968	1.16955	Sense lncRNA
MSTRG.9279.1	MSTRG.9279	NW_008988100.1:102589-105330	801	33.708	31.7712	26.8531	91.3112	118.035	92.3701	30.7774	100.572	1.70829	Sense lncRNA
MSTRG.9187.1	MSTRG.9187	NW_008988099.1:473005-476234	1345	31.5624	28.644	31.1533	150.293	154.84	144.417	30.4532	149.85	2.29885	Sense lncRNA
MSTRG.14473.1	MSTRG.14473	NW_008988161.1:122697-127522	1435	36.7337	24.381	29.3526	91.3022	63.3177	93.3845	30.1558	82.6681	1.4549	Sense lncRNA
MSTRG.28182.4	MSTRG.28182	NW_008988493.1:138318-141525	446	26.87	26.8236	35.8608	208.073	152.145	183.63	29.8515	181.283	2.60237	Antisense lncRNA
MSTRG.38432.1	MSTRG.38432	NW_008989373.1:30660-32107	204	40.3216	48.5032	0	51.31	408.24	46.4364	29.6083	168.662	2.51006	Intergenic lncRNA
MSTRG.1984.2	MSTRG.1984	NW_008988045.1:1235030-1236133	577	22.2165	30.55	35.7096	60.5463	281.322	240.554	29.492	194.141	2.71871	Intergenic lncRNA
MSTRG.32974.1	MSTRG.32974	NW_008988738.1:85784-88411	1210	38.535	28.9675	20.3065	66.6365	66.8953	50.3334	29.2697	61.2884	1.06621	Sense lncRNA
MSTRG.325.2	MSTRG.325	NW_008988039.1:2239040-2274387	1049	25.0879	34.3704	27.7441	185.832	123.801	137.103	29.0675	148.912	2.35698	Intergenic lncRNA
MSTRG.35208.1	MSTRG.35208	NW_008988932.1:160093-162279	1017	31.4303	26.8182	28.345	96.8083	80.7499	75.5512	28.8645	84.3698	1.54743	Sense lncRNA
MSTRG.36948.1	MSTRG.36948	NW_008989140.1:33716-38657	2190	27.4784	28.1326	26.5949	236.327	242.793	231.777	27.402	236.966	3.11233	Sense lncRNA
MSTRG.17376.2	MSTRG.17376	NW_008988204.1:482347-484929	1167	26.7506	27.6548	27.6738	123.686	108.579	122.711	27.3597	118.325	2.11263	Sense lncRNA
MSTRG.12996.1	MSTRG.12996	NW_008988141.1:903812-907538	1339	27.2558	29.1044	25.6859	59.4537	54.4302	58.1729	27.3487	57.3523	1.06838	Sense lncRNA
MSTRG.19022.1	MSTRG.19022	NW_008988232.1:518027-520806	1045	23.7555	27.5479	30.0819	65.783	46.5144	61.0683	27.1284	57.7886	1.09098	Sense lncRNA
MSTRG.8264.1	MSTRG.8264	NW_008988089.1:632921-637069	1862	31.0059	27.2824	22.2857	83.3369	87.788	82.0614	26.858	84.3954	1.65181	Sense lncRNA
MSTRG.25545.1	MSTRG.25545	NW_008988401.1:309174-310843	684	27.3366	29.4954	23.7356	105.354	81.7931	81.2067	26.8559	89.4513	1.73586	Sense lncRNA
MSTRG.15719.1	MSTRG.15719	NW_008988179.1:692541-694789	248	37.6	32.8206	8.83048	69.568	140.787	20.7792	26.417	77.0447	1.54423	Sense lncRNA
MSTRG.3326.2	MSTRG.3326	NW_008988053.1:1057146-1076106	421	19.0782	25.4594	34.1145	69.9481	64.7598	65.0746	26.2174	66.5942	1.34487	Antisense lncRNA
MSTRG.2255.2	MSTRG.2255	NW_008988047.1:982405-990327	855	28.8053	24.278	25.4268	44.4829	56.2623	56.785	26.17	52.5101	1.00468	Sense lncRNA
MSTRG.21176.1	MSTRG.21176	NW_008988282.1:293216-296376	1167	24.5477	28.1425	24.1647	65.7693	54.0576	63.2583	25.6183	61.0284	1.25231	Sense lncRNA
MSTRG.14129.1	MSTRG.14129	NW_008988156.1:421210-424506	1074	24.1658	25.4661	25.9859	56.5611	52.0473	51.9516	25.2059	53.52	1.08631	Sense lncRNA
MSTRG.6687.1	MSTRG.6687	NW_008988076.1:513413-517379	3545	24.5895	24.9398	25.8766	54.623	50.2841	46.0936	25.1353	50.3336	1.00181	Antisense lncRNA
MSTRG.2703.1	MSTRG.2703	NW_008988050.1:495937-498929	1233	25.4372	24.8313	24.5439	57.9992	57.3247	52.562	24.9375	55.962	1.16613	Sense lncRNA
MSTRG.14707.1	MSTRG.14707	NW_008988164.1:426658-432706	2274	25.3319	24.7882	24.1048	74.0893	76.1344	76.7591	24.7416	75.6609	1.61261	Sense lncRNA
MSTRG.19251.9	MSTRG.19251	NW_008988239.1:221574-242474	805	8.34892	12.1912	52.6738	341.777	368.605	384.823	24.4046	365.068	3.90294	Intergenic lncRNA
MSTRG.23349.1	MSTRG.23349	NW_008988337.1:125475-129960	2216	27.4505	23.1172	21.7631	56.6431	60.6576	54.7245	24.1103	57.3417	1.24994	Sense lncRNA
MSTRG.19251.2	MSTRG.19251	NW_008988239.1:221574-242474	947	14.955	32.0513	24.5852	189.291	151.038	109.57	23.8638	149.966	2.65174	Intergenic lncRNA
MSTRG.7653.1	MSTRG.7653	NW_008988084.1:690093-692021	1928	22.5474	22.8481	26.1687	88.8451	74.129	87.6403	23.8547	83.5381	1.80816	Intergenic lncRNA
MSTRG.26392.1	MSTRG.26392	NW_008988429.1:306685-311624	1880	22.2025	25.43	23.8111	49.6726	46.6914	50.2519	23.8145	48.872	1.03716	Sense lncRNA
MSTRG.12955.2	MSTRG.12955	NW_008988141.1:534220-539762	2521	25.3737	22.8103	23.0586	72.2116	90.787	81.8071	23.7475	81.6019	1.78083	Sense lncRNA
MSTRG.15251.1	MSTRG.15251	NW_008988171.1:624884-628546	506	24.8501	24.3075	21.9564	56.5666	42.6832	51.4899	23.7047	50.2466	1.08385	Antisense lncRNA
MSTRG.21151.2	MSTRG.21151	NW_008988281.1:142518-420836	204	70.3208	0	0	0	0	527.755	23.4403	175.918	2.90784	Antisense lncRNA
MSTRG.17377.1	MSTRG.17377	NW_008988204.1:491310-495303	1314	21.9943	25.7461	21.996	64.397	63.8319	52.7406	23.2455	60.3232	1.37576	Sense lncRNA
MSTRG.32964.13	MSTRG.32964	NW_008988738.1:9614-25268	2965	28.05	28.4406	12.6626	69.6017	66.0824	84.2216	23.0511	73.3019	1.66902	Intronic lncRNA
MSTRG.12752.3	MSTRG.12752	NW_008988138.1:301293-303593	1303	19.9639	24.9215	24.0865	165.596	140.335	174.271	22.9906	160.067	2.79956	Antisense lncRNA
MSTRG.24413.1	MSTRG.24413	NW_008988365.1:167410-172787	1076	22.3135	19.8498	26.2726	43.4486	49.8614	48.6173	22.812	47.3091	1.05233	Sense lncRNA
MSTRG.325.12	MSTRG.325	NW_008988039.1:2239040-2274387	920	14.9045	38.4247	14.68	794.733	880.534	943.835	22.6697	873.034	5.2672	Intergenic lncRNA
MSTRG.31150.1	MSTRG.31150	NW_008988629.1:159994-167239	1955	23.7062	21.7516	21.4636	93.8018	96.909	92.5957	22.3071	94.4355	2.08182	Sense lncRNA
MSTRG.4460.1	MSTRG.4460	NW_008988059.1:804989-807716	638	21.5707	22.4883	22.7931	50.9222	43.8034	39.9804	22.284	44.902	1.01077	Sense lncRNA
MSTRG.12955.1	MSTRG.12955	NW_008988141.1:534220-539762	2377	18.1029	23.713	22.4945	48.6862	59.2895	58.8624	21.4368	55.6127	1.37532	Sense lncRNA
MSTRG.9243.1	MSTRG.9243	NW_008988099.1:973525-973746	221	15.7952	18.6456	29.5359	58.2704	92.9876	35.3112	21.3256	62.1897	1.54409	Intergenic lncRNA
MSTRG.27513.1	MSTRG.27513	NW_008988471.1:52937-77294	805	22.5835	19.6776	21.6193	44.0805	38.0334	51.8501	21.2935	44.6547	1.0684	Intergenic lncRNA
MSTRG.29095.1	MSTRG.29095	NW_008988526.1:239781-240432	641	19.6676	26.2047	17.5156	52.6471	51.286	44.443	21.1293	49.4587	1.22698	Intergenic lncRNA
MSTRG.5086.1	MSTRG.5086	NW_008988063.1:995768-998665	1820	21.5903	19.9654	21.4077	73.3027	68.5989	69.3379	20.9878	70.4132	1.74629	Sense lncRNA
MSTRG.2295.1	MSTRG.2295	NW_008988047.1:1297556-1300409	877	17.1969	23.4087	22.3342	40.8714	52.7164	48.27	20.9799	47.2859	1.1724	Sense lncRNA
MSTRG.29229.2	MSTRG.29229	NW_008988533.1:48582-50148	663	24.0915	19.9409	18.7092	68.7361	62.9726	61.1089	20.9139	64.2725	1.61974	Sense lncRNA
MSTRG.3087.2	MSTRG.3087	NW_008988052.1:327910-332795	1447	20.1685	20.688	20.2661	83.2762	71.916	61.8549	20.3742	72.349	1.82823	Sense lncRNA
MSTRG.31282.1	MSTRG.31282	NW_008988637.1:185712-188178	1509	21.2068	20.8793	18.9921	50.478	43.9108	50.0318	20.3594	48.1402	1.24155	Sense lncRNA
MSTRG.29812.1	MSTRG.29812	NW_008988560.1:220159-223328	812	15.9193	22.2142	22.6524	251.384	253.293	238.867	20.262	247.848	3.61261	Sense lncRNA
MSTRG.2005.1	MSTRG.2005	NW_008988045.1:1349012-1351304	746	18.7555	22.8607	18.2044	43.5389	52.1148	47.2904	19.9402	47.648	1.25674	Sense lncRNA
MSTRG.35790.1	MSTRG.35790	NW_008988991.1:27498-29982	1055	21.6132	21.3829	16.5023	138.187	139.852	117.624	19.8328	131.888	2.73335	Sense lncRNA
MSTRG.19556.1	MSTRG.19556	NW_008988245.1:400562-400764	202	59.0043	0	0	221.074	60.5361	0	19.6681	93.87	2.25481	Antisense lncRNA
MSTRG.8388.1	MSTRG.8388	NW_008988090.1:859321-861347	274	34.4985	5.60213	18.5619	28.434	58.2839	61.6895	19.5542	49.4691	1.33905	Intronic lncRNA
MSTRG.33207.1	MSTRG.33207	NW_008988754.1:54234-197156	262	0	28.8677	29.7725	40.6402	105.373	35.6642	19.5467	60.5591	1.63142	Intergenic lncRNA
MSTRG.28796.1	MSTRG.28796	NW_008988517.1:40454-43047	907	21.7954	15.3204	19.9542	99.3993	107.678	88.5845	19.0233	98.5539	2.37314	Sense lncRNA
MSTRG.13996.1	MSTRG.13996	NW_008988153.1:870362-873106	1222	15.0182	20.7525	21.2662	55.2086	53.5576	66.2022	19.0123	58.3228	1.61713	Intergenic lncRNA
MSTRG.26419.1	MSTRG.26419	NW_008988430.1:255181-256712	938	17.3956	21.4171	17.6403	139.598	138.106	129.645	18.8177	135.783	2.85114	Sense lncRNA
MSTRG.26046.5	MSTRG.26046	NW_008988416.1:125108-135549	605	21.4923	14.881	19.7468	82.6879	74.0573	78.9458	18.7067	78.5637	2.07031	Sense lncRNA
MSTRG.244.1	MSTRG.244	NW_008988039.1:1693953-1735990	693	18.408	15.7294	20.8704	61.3955	65.6593	87.0149	18.3359	71.3566	1.96037	Intergenic lncRNA
MSTRG.23525.1	MSTRG.23525	NW_008988341.1:29872-32708	1185	16.6472	19.0595	18.8632	38.837	37.1021	35.4184	18.19	37.1192	1.02902	Sense lncRNA
MSTRG.25430.1	MSTRG.25430	NW_008988395.1:347747-352878	1916	18.2873	20.2364	15.6467	37.4246	40.4139	32.7438	18.0568	36.8608	1.02954	Sense lncRNA
MSTRG.30006.1	MSTRG.30006	NW_008988573.1:127868-129547	1679	15.023	20.3482	18.0576	48.4166	46.892	48.5656	17.8096	47.9581	1.42912	Intergenic lncRNA
MSTRG.34089.3	MSTRG.34089	NW_008988827.1:17684-20813	1124	16.3464	16.9891	19.619	95.3101	102.89	96.8958	17.6515	98.3653	2.47836	Sense lncRNA
MSTRG.18440.1	MSTRG.18440	NW_008988221.1:643947-646156	882	17.0406	13.0181	22.5752	47.8928	32.1877	39.3248	17.5446	39.8018	1.1818	Sense lncRNA
MSTRG.13394.2	MSTRG.13394	NW_008988146.1:143435-155273	2289	24.7627	13.6766	13.9423	48.0079	47.3659	43.4531	17.4605	46.2756	1.40616	Sense lncRNA
MSTRG.16912.1	MSTRG.16912	NW_008988198.1:372084-384561	596	17.4601	19.9226	14.9215	63.3215	59.1079	48.4371	17.4347	56.9555	1.70787	Antisense lncRNA
MSTRG.15362.1	MSTRG.15362	NW_008988173.1:656165-661033	1805	14.9842	18.6896	17.9436	42.9283	49.4404	38.9541	17.2058	43.7743	1.34719	Antisense lncRNA
MSTRG.37964.1	MSTRG.37964	NW_008989288.1:12465-15102	1067	16.2388	17.6253	17.239	43.0458	47.3089	36.8535	17.0344	42.4027	1.31571	Sense lncRNA
MSTRG.24805.1	MSTRG.24805	NW_008988378.1:116764-182711	3720	16.2805	17.4304	17.2935	311.122	332.29	353.149	17.0015	332.187	4.28826	Sense lncRNA
MSTRG.6952.1	MSTRG.6952	NW_008988079.1:106372-110478	1560	15.6443	15.5066	19.4031	39.965	32.7019	43.8206	16.8513	38.8292	1.20428	Sense lncRNA
MSTRG.14243.1	MSTRG.14243	NW_008988158.1:374414-382236	2387	15.6174	18.1679	16.0084	77.0542	76.259	84.3872	16.5979	79.2335	2.25511	Sense lncRNA
MSTRG.25079.1	MSTRG.25079	NW_008988385.1:187359-189398	1169	15.79	16.1271	17.835	45.8197	38.0891	32.3237	16.584	38.7442	1.22418	Sense lncRNA
MSTRG.38651.1	MSTRG.38651	NW_008989447.1:337-9362	336	12.1743	17.9568	18.4398	31.4222	53.4793	58.8322	16.1903	47.9112	1.56523	Antisense lncRNA
MSTRG.19251.6	MSTRG.19251	NW_008988239.1:221574-242474	914	28.0731	17.9709	2.26136	199.861	312.684	39.867	16.1018	184.137	3.51549	Intergenic lncRNA
MSTRG.25635.1	MSTRG.25635	NW_008988404.1:176927-179032	502	15.5488	12.8958	19.8066	33.1034	25.0068	39.8095	16.0837	32.6399	1.02103	Intergenic lncRNA
MSTRG.35083.2	MSTRG.35083	NW_008988923.1:83906-86707	2233	18.0941	11.4673	18.5884	43.214	37.463	40.9459	16.0499	40.541	1.33681	Intergenic lncRNA
MSTRG.13274.1	MSTRG.13274	NW_008988145.1:139408-142509	1127	15.4232	16.6855	15.5331	34.6793	34.3266	38.763	15.8806	35.923	1.17764	Intergenic lncRNA
MSTRG.1915.1	MSTRG.1915	NW_008988045.1:615835-620142	2237	14.9557	17.0542	15.063	133.605	130.249	130.53	15.691	131.461	3.06663	Sense lncRNA
MSTRG.37286.9	MSTRG.37286	NW_008989185.1:37499-78840	2937	19.7763	14.3602	12.716	45.1034	33.4047	24.8345	15.6175	34.4475	1.14124	Sense lncRNA
MSTRG.967.1	MSTRG.967	NW_008988040.1:3763850-3767646	1923	15.073	15.3523	16.3865	33.8491	37.4666	27.5718	15.6039	32.9625	1.07892	Sense lncRNA
MSTRG.22449.1	MSTRG.22449	NW_008988313.1:268750-272041	1212	15.7079	13.344	17.6378	33.6325	33.612	35.9081	15.5632	34.3842	1.1436	Sense lncRNA
MSTRG.28052.1	MSTRG.28052	NW_008988489.1:338121-352427	5491	15.9694	13.9743	16.7438	33.0802	40.1016	39.6731	15.5625	37.6183	1.27336	Sense lncRNA
MSTRG.38314.4	MSTRG.38314	NW_008989348.1:28101-31765	1006	12.5568	15.6158	18.0893	40.1435	45.9436	33.5485	15.4206	39.8785	1.37075	Sense lncRNA
MSTRG.24476.1	MSTRG.24476	NW_008988367.1:65711-67901	825	12.5918	18.6154	14.8291	46.9761	55.9633	45.4564	15.3454	49.4653	1.68861	Sense lncRNA
MSTRG.19318.1	MSTRG.19318	NW_008988240.1:226442-228251	861	27.868	6.5661	11.316	48.786	70.0391	29.4875	15.25	49.4375	1.69679	Sense lncRNA
MSTRG.16397.1	MSTRG.16397	NW_008988190.1:238110-403388	889	16.4639	17.4517	11.6578	64.2108	42.9126	54.2573	15.1911	53.7936	1.8242	Intergenic lncRNA
MSTRG.12124.1	MSTRG.12124	NW_008988130.1:101721-256045	282	8.60307	24.4294	12.1627	20.5822	66.7974	9.22019	15.0651	32.1999	1.09585	Intergenic lncRNA
MSTRG.20624.1	MSTRG.20624	NW_008988268.1:207373-208298	925	16.6762	14.9303	13.4874	44.8786	49.8334	41.5604	15.0313	45.4241	1.59549	Intergenic lncRNA
MSTRG.13457.1	MSTRG.13457	NW_008988146.1:587652-595722	3709	15.8596	16.5873	12.3447	96.3066	83.6997	101.871	14.9305	93.9591	2.65377	Sense lncRNA
MSTRG.21121.2	MSTRG.21121	NW_008988280.1:119712-125936	1941	14.9986	19.6748	10.0921	43.7097	43.6054	38.4581	14.9218	41.9244	1.49037	Sense lncRNA
MSTRG.34478.1	MSTRG.34478	NW_008988858.1:161660-164031	575	6.53003	17.9505	19.5027	58.8415	41.9347	64.36	14.6611	55.0454	1.90863	Sense lncRNA
MSTRG.35083.3	MSTRG.35083	NW_008988923.1:83906-86707	2229	14.0229	16.6094	13.1383	34.1855	45.1599	34.1715	14.5902	37.839	1.37487	Intergenic lncRNA
MSTRG.28765.2	MSTRG.28765	NW_008988515.1:124253-126090	476	17.469	8.79004	17.3103	63.0982	52.5789	42.9455	14.5231	52.8742	1.86421	Sense lncRNA
MSTRG.35901.1	MSTRG.35901	NW_008989002.1:115839-118987	1550	13.7321	14.3021	15.4395	45.9126	52.3628	49.7698	14.4912	49.3484	1.76782	Sense lncRNA
MSTRG.24099.1	MSTRG.24099	NW_008988356.1:200974-206742	1238	15.9475	14.0868	13.3286	39.0952	46.8768	37.275	14.4543	41.0823	1.50702	Intergenic lncRNA
MSTRG.34112.2	MSTRG.34112	NW_008988827.1:111960-117281	856	12.4902	12.6256	17.8054	91.1527	28.1615	81.2335	14.3071	66.8492	2.22418	Intergenic lncRNA
MSTRG.27959.1	MSTRG.27959	NW_008988487.1:0-835	835	14.541	13.5186	14.8325	30.3524	29.4028	28.9401	14.2974	29.5651	1.04815	Intergenic lncRNA
MSTRG.39208.2	MSTRG.39208	NW_008990058.1:207-1343	502	17.8405	12.7897	12.034	159.269	197.254	176.476	14.2214	177.666	3.64303	Sense lncRNA
MSTRG.8639.1	MSTRG.8639	NW_008988092.1:1100676-1105695	1921	13.8543	14.3221	14.3218	40.501	44.1943	44.0619	14.1661	42.9191	1.59918	Sense lncRNA
MSTRG.5864.1	MSTRG.5864	NW_008988069.1:241077-243658	292	4.25777	14.2598	23.8542	41.7059	50.6425	54.8276	14.1239	49.0587	1.79637	Antisense lncRNA
MSTRG.34056.3	MSTRG.34056	NW_008988824.1:135153-139641	725	17.7711	6.69968	17.8866	55.6758	44.3071	54.7225	14.1191	51.5685	1.86884	Antisense lncRNA
MSTRG.22988.2	MSTRG.22988	NW_008988326.1:245094-248224	619	13.5304	11.3217	17.5011	24.0022	36.2351	31.8472	14.1177	30.6948	1.12049	Sense lncRNA
MSTRG.29357.1	MSTRG.29357	NW_008988539.1:25446-29048	521	2.57255e-06	34.8345	7.25071	60.973	2.73875	67.1143	14.0284	43.6087	1.63626	Sense lncRNA
MSTRG.12997.1	MSTRG.12997	NW_008988141.1:907641-910405	1550	8.13939	16.4118	16.8726	24.3717	31.4192	31.6166	13.8079	29.1358	1.0773	Sense lncRNA
MSTRG.16195.1	MSTRG.16195	NW_008988187.1:468652-474352	1710	17.9856	13.0917	10.2229	35.9354	45.4638	53.0794	13.7667	44.8262	1.70316	Sense lncRNA
MSTRG.15956.1	MSTRG.15956	NW_008988184.1:231706-235855	242	25.3336	0	15.9019	10.5371	80.0602	18.7576	13.7452	36.4516	1.40706	Antisense lncRNA
MSTRG.34348.2	MSTRG.34348	NW_008988845.1:155733-159463	1497	15.289	13.7465	11.8584	22.7376	25.6216	37.4297	13.6313	28.5963	1.06891	Sense lncRNA
MSTRG.10858.1	MSTRG.10858	NW_008988116.1:454035-458356	1289	13.9549	12.0682	14.8512	40.748	36.6015	36.0431	13.6248	37.7975	1.47206	Sense lncRNA
MSTRG.7653.2	MSTRG.7653	NW_008988084.1:690093-692021	1853	13.4566	13.0341	14.3805	33.1943	30.794	56.0121	13.6237	40.0001	1.55388	Intergenic lncRNA
MSTRG.5107.1	MSTRG.5107	NW_008988063.1:1128857-1129068	211	0	0	40.2803	53.3872	86.5548	24.5507	13.4268	54.8309	2.02988	Intergenic lncRNA
MSTRG.5918.1	MSTRG.5918	NW_008988069.1:573782-579894	2664	14.1499	12.9788	12.2841	20.7893	28.8188	29.843	13.1376	26.4837	1.0114	Sense lncRNA
MSTRG.14811.1	MSTRG.14811	NW_008988166.1:450663-456334	1424	11.8874	15.138	11.9488	36.1754	44.5889	36.727	12.9914	39.1638	1.59196	Sense lncRNA
MSTRG.15932.1	MSTRG.15932	NW_008988184.1:84228-87381	1450	11.3694	15.6322	11.9562	38.1567	57.3451	56.82	12.9859	50.7739	1.96714	Sense lncRNA
MSTRG.24805.2	MSTRG.24805	NW_008988378.1:116764-182711	1285	11.0101	18.0654	9.84799	117.371	108.746	91.7151	12.9745	105.944	3.02955	Sense lncRNA
MSTRG.7360.1	MSTRG.7360	NW_008988082.1:641169-645153	1107	14.3701	9.56539	14.8375	25.9949	40.326	40.8322	12.9243	35.7177	1.46655	Intergenic lncRNA
MSTRG.5810.2	MSTRG.5810	NW_008988068.1:1097640-1113937	1421	14.0317	13.6873	11.0078	40.7911	39.553	45.4687	12.9089	41.9376	1.69987	Sense lncRNA
MSTRG.19894.2	MSTRG.19894	NW_008988251.1:470066-478363	2263	12.887	13.0384	12.6065	41.9101	31.239	35.1172	12.844	36.0888	1.49046	Sense lncRNA
MSTRG.32887.2	MSTRG.32887	NW_008988732.1:0-7278	374	17.5873	9.07154	11.8578	34.9378	51.0336	32.4333	12.8389	39.4682	1.62017	Sense lncRNA
MSTRG.28337.1	MSTRG.28337	NW_008988498.1:190068-191850	727	9.46138	15.9031	13.034	30.4945	29.7635	28.8551	12.7995	29.7044	1.21459	Sense lncRNA
MSTRG.24339.2	MSTRG.24339	NW_008988363.1:80496-87199	1690	9.71	14.4266	14.19	36.6923	41.9688	30.2172	12.7755	36.2928	1.5063	Intergenic lncRNA
MSTRG.21351.1	MSTRG.21351	NW_008988285.1:52-301983	948	12.012	12.9676	13.2566	25.0549	33.8654	27.4403	12.7454	28.7869	1.17543	Sense lncRNA
MSTRG.37084.1	MSTRG.37084	NW_008989157.1:102639-103012	373	16.4794	9.34057	11.9784	26.1724	34.7969	39.4901	12.5995	33.4865	1.41022	Intergenic lncRNA
MSTRG.31800.1	MSTRG.31800	NW_008988664.1:206213-210173	984	13.4169	13.1936	11.1246	28.9781	29.4808	28.6861	12.5784	29.0483	1.20751	Sense lncRNA
MSTRG.20973.2	MSTRG.20973	NW_008988277.1:339085-340096	741	14.3535	14.4436	8.78587	25.4752	23.7199	34.2529	12.5277	27.816	1.1508	Intergenic lncRNA
MSTRG.19565.1	MSTRG.19565	NW_008988245.1:455969-459046	608	20.0388	10.41	7.11775	42.9408	48.1149	32.937	12.5222	41.3309	1.72273	Intergenic lncRNA
MSTRG.22716.1	MSTRG.22716	NW_008988320.1:99002-101318	1057	9.3849	15.2363	12.792	74.4428	59.082	67.2711	12.4711	66.932	2.42411	Intergenic lncRNA
MSTRG.35266.1	MSTRG.35266	NW_008988938.1:72239-73055	579	13.6489	9.75851	13.6568	19.8147	15.3922	38.0938	12.3547	24.4336	0.9838	Sense lncRNA
MSTRG.4340.1	MSTRG.4340	NW_008988059.1:184293-187367	1315	15.2974	7.58792	13.8436	35.3203	5.82094	42.3143	12.243	27.8185	1.18409	Sense lncRNA
MSTRG.28918.1	MSTRG.28918	NW_008988520.1:247487-254785	3960	12.5453	11.8264	12.3088	28.9853	23.6254	26.7784	12.2268	26.463	1.11393	Sense lncRNA
MSTRG.4018.1	MSTRG.4018	NW_008988057.1:804388-806670	743	13.1397	13.0153	10.4027	45.858	54.6577	44.8132	12.1859	48.443	1.99107	Sense lncRNA
MSTRG.3857.2	MSTRG.3857	NW_008988056.1:697950-705603	1113	9.21982	14.1479	12.9732	30.2734	30.0417	19.6326	12.1136	26.6492	1.13746	Sense lncRNA
MSTRG.12554.1	MSTRG.12554	NW_008988135.1:308529-308813	284	23.7111	8.864	3.69216	13.9065	33.0436	45.35	12.0891	30.7667	1.34766	Intergenic lncRNA
MSTRG.2156.1	MSTRG.2156	NW_008988047.1:9496-42738	1934	12.0745	12.9222	11.1006	60.5329	47.1621	60.1448	12.0324	55.9466	2.21712	Sense lncRNA
MSTRG.42.1	MSTRG.42	NW_008988039.1:306859-310526	1690	8.71847	14.6523	12.5447	21.1967	28.5167	23.8675	11.9718	24.527	1.03473	Sense lncRNA
MSTRG.9699.9	MSTRG.9699	NW_008988104.1:417687-425589	2628	9.22922	14.6322	11.9347	39.4143	38.0052	41.6695	11.932	39.6963	1.73417	Sense lncRNA
MSTRG.2916.1	MSTRG.2916	NW_008988051.1:617828-622328	2065	12.376	15.6943	7.59412	37.7014	28.0815	32.4942	11.8881	32.759	1.46237	Sense lncRNA
MSTRG.13189.1	MSTRG.13189	NW_008988144.1:240639-242092	456	15.4488	10.6876	9.3938	34.865	34.7371	33.6676	11.8434	34.4232	1.5393	Antisense lncRNA
MSTRG.12996.2	MSTRG.12996	NW_008988141.1:903812-907538	1312	13.002	14.1749	8.31533	21.5067	32.3247	23.7934	11.8307	25.8749	1.12901	Sense lncRNA
MSTRG.29869.1	MSTRG.29869	NW_008988563.1:169647-169949	302	8.90985	9.85207	16.6708	120.875	119.364	74.2093	11.8109	104.816	3.14967	Intergenic lncRNA
MSTRG.16295.2	MSTRG.16295	NW_008988189.1:120150-122219	559	12.3863	15.9091	7.11314	24.6225	19.628	28.2187	11.8028	24.1564	1.03327	Sense lncRNA
MSTRG.26440.1	MSTRG.26440	NW_008988431.1:11022-25739	3809	11.7606	10.9986	11.9952	37.4552	31.8213	42.7204	11.5848	37.3323	1.68819	Antisense lncRNA
MSTRG.11385.2	MSTRG.11385	NW_008988121.1:238900-241890	1016	12.6942	10.5345	11.3378	19.7592	29.2542	22.2754	11.5222	23.7629	1.0443	Sense lncRNA
MSTRG.35213.1	MSTRG.35213	NW_008988933.1:39734-45683	2257	12.0019	12.2357	10.0472	23.8377	25.7371	24.6613	11.4283	24.7454	1.11455	Sense lncRNA
MSTRG.1682.1	MSTRG.1682	NW_008988042.1:1823873-1830339	1882	8.81022	11.678	13.7063	29.0153	19.4195	30.1353	11.3982	26.19	1.20022	Sense lncRNA
MSTRG.9454.1	MSTRG.9454	NW_008988101.1:341147-343635	714	18.7845	4.90215	10.3707	22.2339	20.9383	25.0191	11.3524	22.7304	1.00162	Sense lncRNA
MSTRG.3680.1	MSTRG.3680	NW_008988055.1:701805-708142	3023	11.1525	9.52795	13.1708	23.4012	31.0264	20.8406	11.2837	25.0894	1.15283	Sense lncRNA
MSTRG.32791.31	MSTRG.32791	NW_008988726.1:20037-211915	847	12.267	13.5278	8.03746	21.0388	24.0851	29.1978	11.2774	24.7739	1.13538	Intergenic lncRNA
MSTRG.35520.1	MSTRG.35520	NW_008988967.1:48211-49051	840	12.2602	10.5342	10.9382	23.8746	27.1545	31.7476	11.2442	27.5922	1.29508	Intergenic lncRNA
MSTRG.20707.1	MSTRG.20707	NW_008988270.1:115054-118333	1538	11.6796	11.0651	10.728	25.3301	24.0915	23.539	11.1576	24.3202	1.12413	Sense lncRNA
MSTRG.325.13	MSTRG.325	NW_008988039.1:2239040-2274387	782	12.2633	13.9898	7.16946	284.425	276.158	200.342	11.1409	253.642	4.50886	Intergenic lncRNA
MSTRG.11971.1	MSTRG.11971	NW_008988127.1:849384-858129	380	12.4039	10.7185	9.57925	29.788	17.086	18.8794	10.9006	21.9178	1.0077	Antisense lncRNA
MSTRG.35649.1	MSTRG.35649	NW_008988976.1:100087-103515	1167	12.5571	10.1349	9.95589	20.4917	25.3045	26.0321	10.8826	23.9428	1.13756	Intergenic lncRNA
MSTRG.10710.1	MSTRG.10710	NW_008988115.1:352466-353180	714	13.4487	9.08599	9.9721	59.3333	60.2921	56.8332	10.8356	58.8195	2.44052	Intergenic lncRNA
MSTRG.15403.2	MSTRG.15403	NW_008988174.1:408723-425457	1160	17.4157	11.2906	3.7832	23.3046	21.7256	33.758	10.8298	26.2627	1.27801	Sense lncRNA
MSTRG.32377.1	MSTRG.32377	NW_008988697.1:213386-218909	1099	9.22445	8.87639	14.2267	21.5743	22.5916	22.126	10.7758	22.0973	1.03607	Sense lncRNA
MSTRG.16963.1	MSTRG.16963	NW_008988199.1:277165-281742	1484	10.5337	13.8904	7.88016	22.526	30.2974	27.6736	10.7681	26.8323	1.31721	Sense lncRNA
MSTRG.28182.1	MSTRG.28182	NW_008988493.1:138318-141525	787	9.92111	11.7576	10.569	87.9229	69.0161	50.0761	10.7492	69.005	2.68247	Antisense lncRNA
MSTRG.27366.1	MSTRG.27366	NW_008988464.1:55026-58494	1478	12.323	10.6908	9.16837	45.3157	45.5803	44.6605	10.7274	45.1855	2.07456	Sense lncRNA
MSTRG.15932.2	MSTRG.15932	NW_008988184.1:84228-87381	1817	7.29203	11.0757	13.1745	59.8837	60.4393	64.6359	10.5141	61.653	2.55185	Sense lncRNA
MSTRG.7848.1	MSTRG.7848	NW_008988085.1:886877-890534	1436	10.9287	9.06547	11.4344	22.6712	28.2705	40.7187	10.4762	30.5535	1.54422	Sense lncRNA
MSTRG.35208.2	MSTRG.35208	NW_008988932.1:160093-162279	885	8.57935	14.4411	8.3319	29.144	30.8184	23.0611	10.4508	27.6745	1.40495	Intergenic lncRNA
MSTRG.16512.1	MSTRG.16512	NW_008988191.1:660120-660955	236	0	30.773	0	16.1916	73.5773	14.0992	10.2577	34.6227	1.75502	Antisense lncRNA
MSTRG.22716.2	MSTRG.22716	NW_008988320.1:99002-101318	1071	11.2029	12.701	6.74243	59.1676	56.6196	44.0174	10.2154	53.2682	2.38252	Intergenic lncRNA
MSTRG.11339.1	MSTRG.11339	NW_008988120.1:926301-928248	703	0.577617	20.6948	9.34016	32.4514	52.8533	21.3596	10.2042	35.5548	1.80088	Sense lncRNA
MSTRG.2982.2	MSTRG.2982	NW_008988051.1:1085916-1136560	1455	13.5846	7.35514	9.61423	92.9102	77.424	96.6393	10.1847	88.9912	3.12726	Sense lncRNA
MSTRG.26168.1	MSTRG.26168	NW_008988421.1:62324-63820	779	11.2509	9.46445	9.83421	23.3278	24.9799	15.5426	10.1832	21.2834	1.06354	Intergenic lncRNA
MSTRG.15018.1	MSTRG.15018	NW_008988168.1:716446-723329	2136	8.85377	10.392	11.2616	28.8542	31.6278	29.4973	10.1691	29.9931	1.56044	Sense lncRNA

## Sheet: Sense lncRNA
Up-regulated sense lncRNAs in pear (Pyrus spp.) after 6-h 38°C treatment
tracking_id	gene_id	locus	length	CK_1_0	CK_2_0	CK_3_0	Heat_1_0	Heat_2_0	Heat_3_0	CK_average	Heat_average	logFC	calcification
MSTRG.32076.1	MSTRG.32076	NW_008988679.1:255301-255512	211	3164.26	4302.29	3061.3	5952.67	10170.2	5671.22	3509.28	7264.7	1.04973	Sense lncRNA
MSTRG.38383.1	MSTRG.38383	NW_008989365.1:9786-10978	674	845.164	880.58	966.628	3821.26	3109.38	3492.76	897.457	3474.47	1.95288	Sense lncRNA
MSTRG.4658.1	MSTRG.4658	NW_008988060.1:1124147-1126093	832	803.266	732.611	654.506	1351.14	1653.94	1564.66	730.128	1523.25	1.06093	Sense lncRNA
MSTRG.37308.1	MSTRG.37308	NW_008989189.1:26627-27176	297	553.385	887.232	582.069	1697.72	1656.34	1674.84	674.229	1676.3	1.31397	Sense lncRNA
MSTRG.19439.1	MSTRG.19439	NW_008988242.1:79474-81228	534	320.829	347.26	368.741	697.088	755.143	719.685	345.61	723.972	1.06679	Sense lncRNA
MSTRG.9177.3	MSTRG.9177	NW_008988099.1:306482-312698	1689	282.552	259.083	250.282	656.992	675.897	695.225	263.972	676.038	1.35672	Sense lncRNA
MSTRG.33475.1	MSTRG.33475	NW_008988776.1:87589-91334	1175	200.706	218.36	208.466	673.234	619.831	604.568	209.177	632.544	1.59644	Sense lncRNA
MSTRG.37659.1	MSTRG.37659	NW_008989238.1:73865-76995	1060	194.56	186.822	174.731	416.196	456.669	375.602	185.371	416.156	1.16671	Sense lncRNA
MSTRG.20453.1	MSTRG.20453	NW_008988264.1:143745-144919	811	171.76	192.006	184.203	401.256	376.787	382.281	182.656	386.775	1.08236	Sense lncRNA
MSTRG.19251.7	MSTRG.19251	NW_008988239.1:221574-242474	1091	157.397	138.761	155.232	415.525	391.049	485.54	150.463	430.705	1.51729	Sense lncRNA
MSTRG.27287.1	MSTRG.27287	NW_008988461.1:273411-274794	315	130.344	161.858	132.533	327.32	378.451	303.696	141.578	336.489	1.24896	Sense lncRNA
MSTRG.7923.1	MSTRG.7923	NW_008988086.1:347917-350173	742	135.692	137.819	146.594	300.251	300.647	280.12	140.035	293.673	1.06842	Sense lncRNA
MSTRG.17605.2	MSTRG.17605	NW_008988207.1:252463-253673	304	104.216	131.949	108.735	504.406	358.441	412.77	114.967	425.206	1.88695	Sense lncRNA
MSTRG.33601.1	MSTRG.33601	NW_008988784.1:130928-208806	620	28.6722	98.7724	204.786	279.972	292.255	262.135	110.744	278.121	1.32849	Sense lncRNA
MSTRG.3087.1	MSTRG.3087	NW_008988052.1:327910-332795	2000	103.561	112.129	108.838	295.085	271.483	311.196	108.176	292.588	1.43549	Sense lncRNA
MSTRG.3087.3	MSTRG.3087	NW_008988052.1:327910-332795	1754	107.544	102.144	97.7173	462.308	452.874	459.852	102.468	458.345	2.16125	Sense lncRNA
MSTRG.3478.1	MSTRG.3478	NW_008988054.1:865676-867547	558	98.4782	106.128	99.7228	321.764	310.87	250.41	101.443	294.348	1.53685	Sense lncRNA
MSTRG.24367.1	MSTRG.24367	NW_008988364.1:922-2376	449	100.566	95.6751	96.6775	169.944	176.023	237.847	97.6395	194.605	0.995009	Sense lncRNA
MSTRG.557.1	MSTRG.557	NW_008988039.1:4074789-4076672	527	74.8526	123.373	94.5944	378.574	358.632	279.855	97.6067	339.02	1.79632	Sense lncRNA
MSTRG.11153.1	MSTRG.11153	NW_008988119.1:266033-267961	532	81.7319	110.099	80.4528	218.08	222.752	163.862	90.7612	201.565	1.15109	Sense lncRNA
MSTRG.4421.1	MSTRG.4421	NW_008988059.1:583845-585687	799	76.0979	71.7034	66.2047	160.447	167.271	154.219	71.3353	160.646	1.17119	Sense lncRNA
MSTRG.11433.4	MSTRG.11433	NW_008988121.1:547647-551309	961	60.1706	73.4941	73.0625	152.301	156.086	136.954	68.9091	148.447	1.10718	Sense lncRNA
MSTRG.22506.1	MSTRG.22506	NW_008988314.1:285364-288938	1816	47.1584	50.3002	45.1447	107.099	96.2879	116.638	47.5344	106.675	1.16618	Sense lncRNA
MSTRG.7435.1	MSTRG.7435	NW_008988083.1:76275-79113	923	43.3722	45.3544	44.4028	99.7123	90.1127	92.5584	44.3765	94.1278	1.08483	Sense lncRNA
MSTRG.19698.1	MSTRG.19698	NW_008988248.1:162452-163974	454	45.0791	41.677	44.998	216.145	77.6456	83.7279	43.918	125.84	1.5187	Sense lncRNA
MSTRG.26398.1	MSTRG.26398	NW_008988430.1:71731-75616	934	45.0064	38.6689	37.1648	81.7417	96.3229	71.6884	40.28	83.251	1.0474	Sense lncRNA
MSTRG.4034.1	MSTRG.4034	NW_008988057.1:897576-899661	710	40.0494	33.3547	37.8857	98.8197	83.6573	95.9808	37.0966	92.8193	1.32314	Sense lncRNA
MSTRG.1822.1	MSTRG.1822	NW_008988044.1:1670351-1672149	655	43.19	28.9155	38.6835	146.02	162.074	150.235	36.9297	152.776	2.04857	Sense lncRNA
MSTRG.9273.1	MSTRG.9273	NW_008988100.1:61654-66151	2050	35.0669	35.91	30.8621	66.7166	72.3543	63.6872	33.9463	67.586	0.993469	Sense lncRNA
MSTRG.23272.1	MSTRG.23272	NW_008988334.1:417365-422537	1787	33.5037	35.9121	29.153	88.158	96.3082	104.613	32.8563	96.3597	1.55226	Sense lncRNA
MSTRG.7317.2	MSTRG.7317	NW_008988082.1:329174-334776	1990	28.3344	33.2245	32.237	63.3143	79.1034	74.8662	31.2653	72.428	1.21198	Sense lncRNA
MSTRG.18760.1	MSTRG.18760	NW_008988227.1:263388-301651	712	36.7756	25.3414	31.3377	143.889	159.35	170.749	31.1516	157.996	2.34251	Sense lncRNA
MSTRG.16295.1	MSTRG.16295	NW_008988189.1:120150-122219	528	29.4927	34.2488	28.7052	44.7357	81.9579	56.3118	30.8156	61.0018	0.985192	Sense lncRNA
MSTRG.25713.1	MSTRG.25713	NW_008988405.1:336774-341261	2510	31.5565	28.8896	31.9738	64.2654	74.0659	69.5592	30.8066	69.2968	1.16955	Sense lncRNA
MSTRG.9279.1	MSTRG.9279	NW_008988100.1:102589-105330	801	33.708	31.7712	26.8531	91.3112	118.035	92.3701	30.7774	100.572	1.70829	Sense lncRNA
MSTRG.9187.1	MSTRG.9187	NW_008988099.1:473005-476234	1345	31.5624	28.644	31.1533	150.293	154.84	144.417	30.4532	149.85	2.29885	Sense lncRNA
MSTRG.14473.1	MSTRG.14473	NW_008988161.1:122697-127522	1435	36.7337	24.381	29.3526	91.3022	63.3177	93.3845	30.1558	82.6681	1.4549	Sense lncRNA
MSTRG.32974.1	MSTRG.32974	NW_008988738.1:85784-88411	1210	38.535	28.9675	20.3065	66.6365	66.8953	50.3334	29.2697	61.2884	1.06621	Sense lncRNA
MSTRG.35208.1	MSTRG.35208	NW_008988932.1:160093-162279	1017	31.4303	26.8182	28.345	96.8083	80.7499	75.5512	28.8645	84.3698	1.54743	Sense lncRNA
MSTRG.36948.1	MSTRG.36948	NW_008989140.1:33716-38657	2190	27.4784	28.1326	26.5949	236.327	242.793	231.777	27.402	236.966	3.11233	Sense lncRNA
MSTRG.17376.2	MSTRG.17376	NW_008988204.1:482347-484929	1167	26.7506	27.6548	27.6738	123.686	108.579	122.711	27.3597	118.325	2.11263	Sense lncRNA
MSTRG.12996.1	MSTRG.12996	NW_008988141.1:903812-907538	1339	27.2558	29.1044	25.6859	59.4537	54.4302	58.1729	27.3487	57.3523	1.06838	Sense lncRNA
MSTRG.19022.1	MSTRG.19022	NW_008988232.1:518027-520806	1045	23.7555	27.5479	30.0819	65.783	46.5144	61.0683	27.1284	57.7886	1.09098	Sense lncRNA
MSTRG.8264.1	MSTRG.8264	NW_008988089.1:632921-637069	1862	31.0059	27.2824	22.2857	83.3369	87.788	82.0614	26.858	84.3954	1.65181	Sense lncRNA
MSTRG.25545.1	MSTRG.25545	NW_008988401.1:309174-310843	684	27.3366	29.4954	23.7356	105.354	81.7931	81.2067	26.8559	89.4513	1.73586	Sense lncRNA
MSTRG.15719.1	MSTRG.15719	NW_008988179.1:692541-694789	248	37.6	32.8206	8.83048	69.568	140.787	20.7792	26.417	77.0447	1.54423	Sense lncRNA
MSTRG.2255.2	MSTRG.2255	NW_008988047.1:982405-990327	855	28.8053	24.278	25.4268	44.4829	56.2623	56.785	26.17	52.5101	1.00468	Sense lncRNA
MSTRG.21176.1	MSTRG.21176	NW_008988282.1:293216-296376	1167	24.5477	28.1425	24.1647	65.7693	54.0576	63.2583	25.6183	61.0284	1.25231	Sense lncRNA
MSTRG.14129.1	MSTRG.14129	NW_008988156.1:421210-424506	1074	24.1658	25.4661	25.9859	56.5611	52.0473	51.9516	25.2059	53.52	1.08631	Sense lncRNA
MSTRG.2703.1	MSTRG.2703	NW_008988050.1:495937-498929	1233	25.4372	24.8313	24.5439	57.9992	57.3247	52.562	24.9375	55.962	1.16613	Sense lncRNA
MSTRG.14707.1	MSTRG.14707	NW_008988164.1:426658-432706	2274	25.3319	24.7882	24.1048	74.0893	76.1344	76.7591	24.7416	75.6609	1.61261	Sense lncRNA
MSTRG.23349.1	MSTRG.23349	NW_008988337.1:125475-129960	2216	27.4505	23.1172	21.7631	56.6431	60.6576	54.7245	24.1103	57.3417	1.24994	Sense lncRNA
MSTRG.26392.1	MSTRG.26392	NW_008988429.1:306685-311624	1880	22.2025	25.43	23.8111	49.6726	46.6914	50.2519	23.8145	48.872	1.03716	Sense lncRNA
MSTRG.12955.2	MSTRG.12955	NW_008988141.1:534220-539762	2521	25.3737	22.8103	23.0586	72.2116	90.787	81.8071	23.7475	81.6019	1.78083	Sense lncRNA
MSTRG.17377.1	MSTRG.17377	NW_008988204.1:491310-495303	1314	21.9943	25.7461	21.996	64.397	63.8319	52.7406	23.2455	60.3232	1.37576	Sense lncRNA
MSTRG.24413.1	MSTRG.24413	NW_008988365.1:167410-172787	1076	22.3135	19.8498	26.2726	43.4486	49.8614	48.6173	22.812	47.3091	1.05233	Sense lncRNA
MSTRG.31150.1	MSTRG.31150	NW_008988629.1:159994-167239	1955	23.7062	21.7516	21.4636	93.8018	96.909	92.5957	22.3071	94.4355	2.08182	Sense lncRNA
MSTRG.4460.1	MSTRG.4460	NW_008988059.1:804989-807716	638	21.5707	22.4883	22.7931	50.9222	43.8034	39.9804	22.284	44.902	1.01077	Sense lncRNA
MSTRG.12955.1	MSTRG.12955	NW_008988141.1:534220-539762	2377	18.1029	23.713	22.4945	48.6862	59.2895	58.8624	21.4368	55.6127	1.37532	Sense lncRNA
MSTRG.5086.1	MSTRG.5086	NW_008988063.1:995768-998665	1820	21.5903	19.9654	21.4077	73.3027	68.5989	69.3379	20.9878	70.4132	1.74629	Sense lncRNA
MSTRG.2295.1	MSTRG.2295	NW_008988047.1:1297556-1300409	877	17.1969	23.4087	22.3342	40.8714	52.7164	48.27	20.9799	47.2859	1.1724	Sense lncRNA
MSTRG.29229.2	MSTRG.29229	NW_008988533.1:48582-50148	663	24.0915	19.9409	18.7092	68.7361	62.9726	61.1089	20.9139	64.2725	1.61974	Sense lncRNA
MSTRG.3087.2	MSTRG.3087	NW_008988052.1:327910-332795	1447	20.1685	20.688	20.2661	83.2762	71.916	61.8549	20.3742	72.349	1.82823	Sense lncRNA
MSTRG.31282.1	MSTRG.31282	NW_008988637.1:185712-188178	1509	21.2068	20.8793	18.9921	50.478	43.9108	50.0318	20.3594	48.1402	1.24155	Sense lncRNA
MSTRG.29812.1	MSTRG.29812	NW_008988560.1:220159-223328	812	15.9193	22.2142	22.6524	251.384	253.293	238.867	20.262	247.848	3.61261	Sense lncRNA
MSTRG.2005.1	MSTRG.2005	NW_008988045.1:1349012-1351304	746	18.7555	22.8607	18.2044	43.5389	52.1148	47.2904	19.9402	47.648	1.25674	Sense lncRNA
MSTRG.35790.1	MSTRG.35790	NW_008988991.1:27498-29982	1055	21.6132	21.3829	16.5023	138.187	139.852	117.624	19.8328	131.888	2.73335	Sense lncRNA
MSTRG.28796.1	MSTRG.28796	NW_008988517.1:40454-43047	907	21.7954	15.3204	19.9542	99.3993	107.678	88.5845	19.0233	98.5539	2.37314	Sense lncRNA
MSTRG.26419.1	MSTRG.26419	NW_008988430.1:255181-256712	938	17.3956	21.4171	17.6403	139.598	138.106	129.645	18.8177	135.783	2.85114	Sense lncRNA
MSTRG.26046.5	MSTRG.26046	NW_008988416.1:125108-135549	605	21.4923	14.881	19.7468	82.6879	74.0573	78.9458	18.7067	78.5637	2.07031	Sense lncRNA
MSTRG.23525.1	MSTRG.23525	NW_008988341.1:29872-32708	1185	16.6472	19.0595	18.8632	38.837	37.1021	35.4184	18.19	37.1192	1.02902	Sense lncRNA
MSTRG.25430.1	MSTRG.25430	NW_008988395.1:347747-352878	1916	18.2873	20.2364	15.6467	37.4246	40.4139	32.7438	18.0568	36.8608	1.02954	Sense lncRNA
MSTRG.34089.3	MSTRG.34089	NW_008988827.1:17684-20813	1124	16.3464	16.9891	19.619	95.3101	102.89	96.8958	17.6515	98.3653	2.47836	Sense lncRNA
MSTRG.18440.1	MSTRG.18440	NW_008988221.1:643947-646156	882	17.0406	13.0181	22.5752	47.8928	32.1877	39.3248	17.5446	39.8018	1.1818	Sense lncRNA
MSTRG.13394.2	MSTRG.13394	NW_008988146.1:143435-155273	2289	24.7627	13.6766	13.9423	48.0079	47.3659	43.4531	17.4605	46.2756	1.40616	Sense lncRNA
MSTRG.37964.1	MSTRG.37964	NW_008989288.1:12465-15102	1067	16.2388	17.6253	17.239	43.0458	47.3089	36.8535	17.0344	42.4027	1.31571	Sense lncRNA
MSTRG.24805.1	MSTRG.24805	NW_008988378.1:116764-182711	3720	16.2805	17.4304	17.2935	311.122	332.29	353.149	17.0015	332.187	4.28826	Sense lncRNA
MSTRG.6952.1	MSTRG.6952	NW_008988079.1:106372-110478	1560	15.6443	15.5066	19.4031	39.965	32.7019	43.8206	16.8513	38.8292	1.20428	Sense lncRNA
MSTRG.14243.1	MSTRG.14243	NW_008988158.1:374414-382236	2387	15.6174	18.1679	16.0084	77.0542	76.259	84.3872	16.5979	79.2335	2.25511	Sense lncRNA
MSTRG.25079.1	MSTRG.25079	NW_008988385.1:187359-189398	1169	15.79	16.1271	17.835	45.8197	38.0891	32.3237	16.584	38.7442	1.22418	Sense lncRNA
MSTRG.1915.1	MSTRG.1915	NW_008988045.1:615835-620142	2237	14.9557	17.0542	15.063	133.605	130.249	130.53	15.691	131.461	3.06663	Sense lncRNA
MSTRG.37286.9	MSTRG.37286	NW_008989185.1:37499-78840	2937	19.7763	14.3602	12.716	45.1034	33.4047	24.8345	15.6175	34.4475	1.14124	Sense lncRNA
MSTRG.967.1	MSTRG.967	NW_008988040.1:3763850-3767646	1923	15.073	15.3523	16.3865	33.8491	37.4666	27.5718	15.6039	32.9625	1.07892	Sense lncRNA
MSTRG.22449.1	MSTRG.22449	NW_008988313.1:268750-272041	1212	15.7079	13.344	17.6378	33.6325	33.612	35.9081	15.5632	34.3842	1.1436	Sense lncRNA
MSTRG.28052.1	MSTRG.28052	NW_008988489.1:338121-352427	5491	15.9694	13.9743	16.7438	33.0802	40.1016	39.6731	15.5625	37.6183	1.27336	Sense lncRNA
MSTRG.38314.4	MSTRG.38314	NW_008989348.1:28101-31765	1006	12.5568	15.6158	18.0893	40.1435	45.9436	33.5485	15.4206	39.8785	1.37075	Sense lncRNA
MSTRG.24476.1	MSTRG.24476	NW_008988367.1:65711-67901	825	12.5918	18.6154	14.8291	46.9761	55.9633	45.4564	15.3454	49.4653	1.68861	Sense lncRNA
MSTRG.19318.1	MSTRG.19318	NW_008988240.1:226442-228251	861	27.868	6.5661	11.316	48.786	70.0391	29.4875	15.25	49.4375	1.69679	Sense lncRNA
MSTRG.13457.1	MSTRG.13457	NW_008988146.1:587652-595722	3709	15.8596	16.5873	12.3447	96.3066	83.6997	101.871	14.9305	93.9591	2.65377	Sense lncRNA
MSTRG.21121.2	MSTRG.21121	NW_008988280.1:119712-125936	1941	14.9986	19.6748	10.0921	43.7097	43.6054	38.4581	14.9218	41.9244	1.49037	Sense lncRNA
MSTRG.34478.1	MSTRG.34478	NW_008988858.1:161660-164031	575	6.53003	17.9505	19.5027	58.8415	41.9347	64.36	14.6611	55.0454	1.90863	Sense lncRNA
MSTRG.28765.2	MSTRG.28765	NW_008988515.1:124253-126090	476	17.469	8.79004	17.3103	63.0982	52.5789	42.9455	14.5231	52.8742	1.86421	Sense lncRNA
MSTRG.35901.1	MSTRG.35901	NW_008989002.1:115839-118987	1550	13.7321	14.3021	15.4395	45.9126	52.3628	49.7698	14.4912	49.3484	1.76782	Sense lncRNA
MSTRG.39208.2	MSTRG.39208	NW_008990058.1:207-1343	502	17.8405	12.7897	12.034	159.269	197.254	176.476	14.2214	177.666	3.64303	Sense lncRNA
MSTRG.8639.1	MSTRG.8639	NW_008988092.1:1100676-1105695	1921	13.8543	14.3221	14.3218	40.501	44.1943	44.0619	14.1661	42.9191	1.59918	Sense lncRNA
MSTRG.22988.2	MSTRG.22988	NW_008988326.1:245094-248224	619	13.5304	11.3217	17.5011	24.0022	36.2351	31.8472	14.1177	30.6948	1.12049	Sense lncRNA
MSTRG.29357.1	MSTRG.29357	NW_008988539.1:25446-29048	521	2.57255e-06	34.8345	7.25071	60.973	2.73875	67.1143	14.0284	43.6087	1.63626	Sense lncRNA
MSTRG.12997.1	MSTRG.12997	NW_008988141.1:907641-910405	1550	8.13939	16.4118	16.8726	24.3717	31.4192	31.6166	13.8079	29.1358	1.0773	Sense lncRNA
MSTRG.16195.1	MSTRG.16195	NW_008988187.1:468652-474352	1710	17.9856	13.0917	10.2229	35.9354	45.4638	53.0794	13.7667	44.8262	1.70316	Sense lncRNA
MSTRG.34348.2	MSTRG.34348	NW_008988845.1:155733-159463	1497	15.289	13.7465	11.8584	22.7376	25.6216	37.4297	13.6313	28.5963	1.06891	Sense lncRNA
MSTRG.10858.1	MSTRG.10858	NW_008988116.1:454035-458356	1289	13.9549	12.0682	14.8512	40.748	36.6015	36.0431	13.6248	37.7975	1.47206	Sense lncRNA
MSTRG.5918.1	MSTRG.5918	NW_008988069.1:573782-579894	2664	14.1499	12.9788	12.2841	20.7893	28.8188	29.843	13.1376	26.4837	1.0114	Sense lncRNA
MSTRG.14811.1	MSTRG.14811	NW_008988166.1:450663-456334	1424	11.8874	15.138	11.9488	36.1754	44.5889	36.727	12.9914	39.1638	1.59196	Sense lncRNA
MSTRG.15932.1	MSTRG.15932	NW_008988184.1:84228-87381	1450	11.3694	15.6322	11.9562	38.1567	57.3451	56.82	12.9859	50.7739	1.96714	Sense lncRNA
MSTRG.24805.2	MSTRG.24805	NW_008988378.1:116764-182711	1285	11.0101	18.0654	9.84799	117.371	108.746	91.7151	12.9745	105.944	3.02955	Sense lncRNA
MSTRG.5810.2	MSTRG.5810	NW_008988068.1:1097640-1113937	1421	14.0317	13.6873	11.0078	40.7911	39.553	45.4687	12.9089	41.9376	1.69987	Sense lncRNA
MSTRG.19894.2	MSTRG.19894	NW_008988251.1:470066-478363	2263	12.887	13.0384	12.6065	41.9101	31.239	35.1172	12.844	36.0888	1.49046	Sense lncRNA
MSTRG.32887.2	MSTRG.32887	NW_008988732.1:0-7278	374	17.5873	9.07154	11.8578	34.9378	51.0336	32.4333	12.8389	39.4682	1.62017	Sense lncRNA
MSTRG.28337.1	MSTRG.28337	NW_008988498.1:190068-191850	727	9.46138	15.9031	13.034	30.4945	29.7635	28.8551	12.7995	29.7044	1.21459	Sense lncRNA
MSTRG.21351.1	MSTRG.21351	NW_008988285.1:52-301983	948	12.012	12.9676	13.2566	25.0549	33.8654	27.4403	12.7454	28.7869	1.17543	Sense lncRNA
MSTRG.31800.1	MSTRG.31800	NW_008988664.1:206213-210173	984	13.4169	13.1936	11.1246	28.9781	29.4808	28.6861	12.5784	29.0483	1.20751	Sense lncRNA
MSTRG.35266.1	MSTRG.35266	NW_008988938.1:72239-73055	579	13.6489	9.75851	13.6568	19.8147	15.3922	38.0938	12.3547	24.4336	0.9838	Sense lncRNA
MSTRG.4340.1	MSTRG.4340	NW_008988059.1:184293-187367	1315	15.2974	7.58792	13.8436	35.3203	5.82094	42.3143	12.243	27.8185	1.18409	Sense lncRNA
MSTRG.28918.1	MSTRG.28918	NW_008988520.1:247487-254785	3960	12.5453	11.8264	12.3088	28.9853	23.6254	26.7784	12.2268	26.463	1.11393	Sense lncRNA
MSTRG.4018.1	MSTRG.4018	NW_008988057.1:804388-806670	743	13.1397	13.0153	10.4027	45.858	54.6577	44.8132	12.1859	48.443	1.99107	Sense lncRNA
MSTRG.3857.2	MSTRG.3857	NW_008988056.1:697950-705603	1113	9.21982	14.1479	12.9732	30.2734	30.0417	19.6326	12.1136	26.6492	1.13746	Sense lncRNA
MSTRG.2156.1	MSTRG.2156	NW_008988047.1:9496-42738	1934	12.0745	12.9222	11.1006	60.5329	47.1621	60.1448	12.0324	55.9466	2.21712	Sense lncRNA
MSTRG.42.1	MSTRG.42	NW_008988039.1:306859-310526	1690	8.71847	14.6523	12.5447	21.1967	28.5167	23.8675	11.9718	24.527	1.03473	Sense lncRNA
MSTRG.9699.9	MSTRG.9699	NW_008988104.1:417687-425589	2628	9.22922	14.6322	11.9347	39.4143	38.0052	41.6695	11.932	39.6963	1.73417	Sense lncRNA
MSTRG.2916.1	MSTRG.2916	NW_008988051.1:617828-622328	2065	12.376	15.6943	7.59412	37.7014	28.0815	32.4942	11.8881	32.759	1.46237	Sense lncRNA
MSTRG.12996.2	MSTRG.12996	NW_008988141.1:903812-907538	1312	13.002	14.1749	8.31533	21.5067	32.3247	23.7934	11.8307	25.8749	1.12901	Sense lncRNA
MSTRG.16295.2	MSTRG.16295	NW_008988189.1:120150-122219	559	12.3863	15.9091	7.11314	24.6225	19.628	28.2187	11.8028	24.1564	1.03327	Sense lncRNA
MSTRG.11385.2	MSTRG.11385	NW_008988121.1:238900-241890	1016	12.6942	10.5345	11.3378	19.7592	29.2542	22.2754	11.5222	23.7629	1.0443	Sense lncRNA
MSTRG.35213.1	MSTRG.35213	NW_008988933.1:39734-45683	2257	12.0019	12.2357	10.0472	23.8377	25.7371	24.6613	11.4283	24.7454	1.11455	Sense lncRNA
MSTRG.1682.1	MSTRG.1682	NW_008988042.1:1823873-1830339	1882	8.81022	11.678	13.7063	29.0153	19.4195	30.1353	11.3982	26.19	1.20022	Sense lncRNA
MSTRG.9454.1	MSTRG.9454	NW_008988101.1:341147-343635	714	18.7845	4.90215	10.3707	22.2339	20.9383	25.0191	11.3524	22.7304	1.00162	Sense lncRNA
MSTRG.3680.1	MSTRG.3680	NW_008988055.1:701805-708142	3023	11.1525	9.52795	13.1708	23.4012	31.0264	20.8406	11.2837	25.0894	1.15283	Sense lncRNA
MSTRG.20707.1	MSTRG.20707	NW_008988270.1:115054-118333	1538	11.6796	11.0651	10.728	25.3301	24.0915	23.539	11.1576	24.3202	1.12413	Sense lncRNA
MSTRG.15403.2	MSTRG.15403	NW_008988174.1:408723-425457	1160	17.4157	11.2906	3.7832	23.3046	21.7256	33.758	10.8298	26.2627	1.27801	Sense lncRNA
MSTRG.32377.1	MSTRG.32377	NW_008988697.1:213386-218909	1099	9.22445	8.87639	14.2267	21.5743	22.5916	22.126	10.7758	22.0973	1.03607	Sense lncRNA
MSTRG.16963.1	MSTRG.16963	NW_008988199.1:277165-281742	1484	10.5337	13.8904	7.88016	22.526	30.2974	27.6736	10.7681	26.8323	1.31721	Sense lncRNA
MSTRG.27366.1	MSTRG.27366	NW_008988464.1:55026-58494	1478	12.323	10.6908	9.16837	45.3157	45.5803	44.6605	10.7274	45.1855	2.07456	Sense lncRNA
MSTRG.15932.2	MSTRG.15932	NW_008988184.1:84228-87381	1817	7.29203	11.0757	13.1745	59.8837	60.4393	64.6359	10.5141	61.653	2.55185	Sense lncRNA
MSTRG.7848.1	MSTRG.7848	NW_008988085.1:886877-890534	1436	10.9287	9.06547	11.4344	22.6712	28.2705	40.7187	10.4762	30.5535	1.54422	Sense lncRNA
MSTRG.11339.1	MSTRG.11339	NW_008988120.1:926301-928248	703	0.577617	20.6948	9.34016	32.4514	52.8533	21.3596	10.2042	35.5548	1.80088	Sense lncRNA
MSTRG.2982.2	MSTRG.2982	NW_008988051.1:1085916-1136560	1455	13.5846	7.35514	9.61423	92.9102	77.424	96.6393	10.1847	88.9912	3.12726	Sense lncRNA
MSTRG.15018.1	MSTRG.15018	NW_008988168.1:716446-723329	2136	8.85377	10.392	11.2616	28.8542	31.6278	29.4973	10.1691	29.9931	1.56044	Sense lncRNA

## Sheet: Antisense lncRNA
Up-regulated antisense lncRNAs in pear (Pyrus spp.) after 6-h 38°C treatment
tracking_id	gene_id	locus	length	CK_1_0	CK_2_0	CK_3_0	Heat_1_0	Heat_2_0	Heat_3_0	CK_average	Heat_average	logFC	calcification
MSTRG.12752.2	MSTRG.12752	NW_008988138.1:301293-303593	1592	250.048	264.573	275.772	940.142	900.298	906.941	263.464	915.794	1.79741	Antisense lncRNA
MSTRG.16057.1	MSTRG.16057	NW_008988185.1:615582-618640	257	319.297	179.696	186.507	806.913	1183.74	864.216	228.5	951.623	2.0582	Antisense lncRNA
MSTRG.38382.1	MSTRG.38382	NW_008989365.1:9786-10978	651	206.589	195.731	224.443	933.595	662.417	770.187	208.921	788.733	1.91658	Antisense lncRNA
MSTRG.29229.1	MSTRG.29229	NW_008988533.1:48582-50148	675	108.195	118.489	110.93	261.079	253.702	218.686	112.538	244.489	1.11936	Antisense lncRNA
MSTRG.13151.1	MSTRG.13151	NW_008988143.1:896825-899551	543	98.0045	106.869	101.46	268.046	287.655	212.923	102.111	256.208	1.32717	Antisense lncRNA
MSTRG.19251.5	MSTRG.19251	NW_008988239.1:221574-242474	1083	102.29	92.5188	106.848	719.079	687.028	751.385	100.552	719.164	2.83838	Antisense lncRNA
MSTRG.13077.1	MSTRG.13077	NW_008988143.1:289329-291802	1238	106.739	96.4171	91.2793	195.431	187.251	203.244	98.1451	195.309	0.992767	Antisense lncRNA
MSTRG.38268.1	MSTRG.38268	NW_008989339.1:51589-54588	541	78.223	75.5734	88.2418	833.719	755.866	873.678	80.6794	821.088	3.34726	Antisense lncRNA
MSTRG.37759.1	MSTRG.37759	NW_008989255.1:54253-58028	1537	69.6895	82.3949	78.3351	172.104	174.247	162.747	76.8065	169.699	1.14368	Antisense lncRNA
MSTRG.37958.1	MSTRG.37958	NW_008989286.1:18448-18694	246	49.8511	67.2667	93.1167	200.069	106.984	169.56	70.0782	158.871	1.18082	Antisense lncRNA
MSTRG.13680.1	MSTRG.13680	NW_008988150.1:180394-182107	578	68.6351	62.4796	77.7663	220.296	178.161	225.568	69.627	208.008	1.57892	Antisense lncRNA
MSTRG.2770.1	MSTRG.2770	NW_008988050.1:1011299-1013636	738	64.8583	61.7024	58.1143	203.483	208.054	189.832	61.5583	200.456	1.70326	Antisense lncRNA
MSTRG.2205.1	MSTRG.2205	NW_008988047.1:546505-549986	2063	61.8042	51.3862	53.1046	110.655	122.056	118.406	55.4317	117.039	1.07821	Antisense lncRNA
MSTRG.13569.1	MSTRG.13569	NW_008988147.1:805941-809412	987	49.7994	52.3855	53.0798	128.496	130.954	127.03	51.7549	128.827	1.31566	Antisense lncRNA
MSTRG.9455.1	MSTRG.9455	NW_008988101.1:360475-364342	798	54.0676	55.5079	43.5892	122.235	127.024	116.16	51.0549	121.806	1.25447	Antisense lncRNA
MSTRG.2657.1	MSTRG.2657	NW_008988050.1:254414-257026	209	44.5867	52.6557	41.4241	135.525	309.961	74.1304	46.2222	173.205	1.90583	Antisense lncRNA
MSTRG.9383.3	MSTRG.9383	NW_008988100.1:837823-839197	327	45.9642	36.7782	53.5688	138.188	88.9133	80.6943	45.4371	102.599	1.17507	Antisense lncRNA
MSTRG.711.1	MSTRG.711	NW_008988040.1:1784194-2212744	416	43.1771	34.5009	48.027	90.0491	138.677	59.3317	41.9017	96.0193	1.19632	Antisense lncRNA
MSTRG.23855.1	MSTRG.23855	NW_008988349.1:118543-139685	351	45.1342	39.1435	39.6874	61.804	149.545	91.7014	41.3217	101.017	1.28962	Antisense lncRNA
MSTRG.29174.1	MSTRG.29174	NW_008988531.1:5231-15171	1685	29.3839	40.4028	35.1684	116.811	110.031	111.583	34.985	112.808	1.68906	Antisense lncRNA
MSTRG.886.1	MSTRG.886	NW_008988040.1:3320299-3320506	207	0	29.4066	69.1945	61.3187	0	141.755	32.867	67.6912	1.04233	Antisense lncRNA
MSTRG.28182.3	MSTRG.28182	NW_008988493.1:138318-141525	653	35.7365	26.189	33.2854	157.428	143.909	228.818	31.737	176.718	2.47722	Antisense lncRNA
MSTRG.28182.4	MSTRG.28182	NW_008988493.1:138318-141525	446	26.87	26.8236	35.8608	208.073	152.145	183.63	29.8515	181.283	2.60237	Antisense lncRNA
MSTRG.3326.2	MSTRG.3326	NW_008988053.1:1057146-1076106	421	19.0782	25.4594	34.1145	69.9481	64.7598	65.0746	26.2174	66.5942	1.34487	Antisense lncRNA
MSTRG.6687.1	MSTRG.6687	NW_008988076.1:513413-517379	3545	24.5895	24.9398	25.8766	54.623	50.2841	46.0936	25.1353	50.3336	1.00181	Antisense lncRNA
MSTRG.15251.1	MSTRG.15251	NW_008988171.1:624884-628546	506	24.8501	24.3075	21.9564	56.5666	42.6832	51.4899	23.7047	50.2466	1.08385	Antisense lncRNA
MSTRG.21151.2	MSTRG.21151	NW_008988281.1:142518-420836	204	70.3208	0	0	0	0	527.755	23.4403	175.918	2.90784	Antisense lncRNA
MSTRG.12752.3	MSTRG.12752	NW_008988138.1:301293-303593	1303	19.9639	24.9215	24.0865	165.596	140.335	174.271	22.9906	160.067	2.79956	Antisense lncRNA
MSTRG.19556.1	MSTRG.19556	NW_008988245.1:400562-400764	202	59.0043	0	0	221.074	60.5361	0	19.6681	93.87	2.25481	Antisense lncRNA
MSTRG.16912.1	MSTRG.16912	NW_008988198.1:372084-384561	596	17.4601	19.9226	14.9215	63.3215	59.1079	48.4371	17.4347	56.9555	1.70787	Antisense lncRNA
MSTRG.15362.1	MSTRG.15362	NW_008988173.1:656165-661033	1805	14.9842	18.6896	17.9436	42.9283	49.4404	38.9541	17.2058	43.7743	1.34719	Antisense lncRNA
MSTRG.38651.1	MSTRG.38651	NW_008989447.1:337-9362	336	12.1743	17.9568	18.4398	31.4222	53.4793	58.8322	16.1903	47.9112	1.56523	Antisense lncRNA
MSTRG.5864.1	MSTRG.5864	NW_008988069.1:241077-243658	292	4.25777	14.2598	23.8542	41.7059	50.6425	54.8276	14.1239	49.0587	1.79637	Antisense lncRNA
MSTRG.34056.3	MSTRG.34056	NW_008988824.1:135153-139641	725	17.7711	6.69968	17.8866	55.6758	44.3071	54.7225	14.1191	51.5685	1.86884	Antisense lncRNA
MSTRG.15956.1	MSTRG.15956	NW_008988184.1:231706-235855	242	25.3336	0	15.9019	10.5371	80.0602	18.7576	13.7452	36.4516	1.40706	Antisense lncRNA
MSTRG.13189.1	MSTRG.13189	NW_008988144.1:240639-242092	456	15.4488	10.6876	9.3938	34.865	34.7371	33.6676	11.8434	34.4232	1.5393	Antisense lncRNA
MSTRG.26440.1	MSTRG.26440	NW_008988431.1:11022-25739	3809	11.7606	10.9986	11.9952	37.4552	31.8213	42.7204	11.5848	37.3323	1.68819	Antisense lncRNA
MSTRG.11971.1	MSTRG.11971	NW_008988127.1:849384-858129	380	12.4039	10.7185	9.57925	29.788	17.086	18.8794	10.9006	21.9178	1.0077	Antisense lncRNA
MSTRG.28182.1	MSTRG.28182	NW_008988493.1:138318-141525	787	9.92111	11.7576	10.569	87.9229	69.0161	50.0761	10.7492	69.005	2.68247	Antisense lncRNA
MSTRG.16512.1	MSTRG.16512	NW_008988191.1:660120-660955	236	0	30.773	0	16.1916	73.5773	14.0992	10.2577	34.6227	1.75502	Antisense lncRNA

## Sheet: Intronic lncRNA
Up-regulated intronic lncRNAs in pear (Pyrus spp.) after 6-h 38°C treatment
tracking_id	gene_id	locus	length	CK_1_0	CK_2_0	CK_3_0	Heat_1_0	Heat_2_0	Heat_3_0	CK_average	Heat_average	logFC	calcification
MSTRG.35600.1	MSTRG.35600	NW_008988973.1:4352-10712	245	110.506	177.112	111.149	542.869	517.358	594.228	132.922	551.485	2.05274	Intronic lncRNA
MSTRG.39133.1	MSTRG.39133	NW_008989756.1:0-428	428	53.5061	64.0371	61.0453	124.758	132.946	163.164	59.5295	140.289	1.23673	Intronic lncRNA
MSTRG.36837.1	MSTRG.36837	NW_008989119.1:44830-98526	356	31.5796	60.7715	41.0934	89.7801	68.6128	110.28	44.4815	89.5576	1.00961	Intronic lncRNA
MSTRG.32964.13	MSTRG.32964	NW_008988738.1:9614-25268	2965	28.05	28.4406	12.6626	69.6017	66.0824	84.2216	23.0511	73.3019	1.66902	Intronic lncRNA
MSTRG.8388.1	MSTRG.8388	NW_008988090.1:859321-861347	274	34.4985	5.60213	18.5619	28.434	58.2839	61.6895	19.5542	49.4691	1.33905	Intronic lncRNA

## Sheet: Intergenic lncRNA
Up-regulated intergenic lncRNAs in pear (Pyrus spp.) after 6-h 38°C treatment
tracking_id	gene_id	locus	length	CK_1_0	CK_2_0	CK_3_0	Heat_1_0	Heat_2_0	Heat_3_0	CK_average	Heat_average	logFC	calcification
Linc1	MSTRG.332	NW_008988039.1:2288077-2491665	1644	178.459	160.083	176.195	366.482	287.008	363.589	171.579	339.026	0.982524	Intergenic lncRNA
Linc2	MSTRG.28042	NW_008988489.1:258359-259065	706	126.344	126.549	126.658	447.039	381.788	384.968	126.517	404.598	1.67716	Intergenic lncRNA
Linc3	MSTRG.11803	NW_008988126.1:133800-134418	442	87.0162	82.4933	87.2038	225.792	162.46	186.591	85.5711	191.614	1.16301	Intergenic lncRNA
Linc4	MSTRG.19070	NW_008988234.1:541800-542342	366	70.433	63.6095	91.3052	184.539	118.221	150.042	75.1159	150.934	1.00673	Intergenic lncRNA
Linc5	MSTRG.320	NW_008988039.1:2217162-2217773	611	59.3831	79.9775	80.7143	151.635	149.57	151.466	73.3583	150.89	1.04047	Intergenic lncRNA
Linc6	MSTRG.12707	NW_008988137.1:710361-710740	253	46.196	33.3524	54.262	35.239	139.003	132.39	44.6035	102.211	1.19632	Intergenic lncRNA
Linc7	MSTRG.35275	NW_008988938.1:160048-160399	233	19.4491	0	107.817	94.3772	178.474	163.447	42.422	145.433	1.77747	Intergenic lncRNA
Linc8	MSTRG.20612	NW_008988268.1:129047-129247	200	0	76.3027	29.8008	0	65.5881	148.782	35.3678	71.4567	1.01463	Intergenic lncRNA
Linc9	MSTRG.6686	NW_008988076.1:513413-517379	3548	33.3097	28.5444	32.8619	66.1245	62.3357	58.9808	31.572	62.4803	0.984756	Intergenic lncRNA
Linc10	MSTRG.38432	NW_008989373.1:30660-32107	204	40.3216	48.5032	0	51.31	408.24	46.4364	29.6083	168.662	2.51006	Intergenic lncRNA
Linc11	MSTRG.1984	NW_008988045.1:1235030-1236133	577	22.2165	30.55	35.7096	60.5463	281.322	240.554	29.492	194.141	2.71871	Intergenic lncRNA
Linc12	MSTRG.325	NW_008988039.1:2239040-2274387	1049	25.0879	34.3704	27.7441	185.832	123.801	137.103	29.0675	148.912	2.35698	Intergenic lncRNA
Linc13	MSTRG.19251	NW_008988239.1:221574-242474	805	8.34892	12.1912	52.6738	341.777	368.605	384.823	24.4046	365.068	3.90294	Intergenic lncRNA
Linc14	MSTRG.19251	NW_008988239.1:221574-242474	947	14.955	32.0513	24.5852	189.291	151.038	109.57	23.8638	149.966	2.65174	Intergenic lncRNA
Linc15	MSTRG.7653	NW_008988084.1:690093-692021	1928	22.5474	22.8481	26.1687	88.8451	74.129	87.6403	23.8547	83.5381	1.80816	Intergenic lncRNA
Linc16	MSTRG.325	NW_008988039.1:2239040-2274387	920	14.9045	38.4247	14.68	794.733	880.534	943.835	22.6697	873.034	5.2672	Intergenic lncRNA
Linc17	MSTRG.9243	NW_008988099.1:973525-973746	221	15.7952	18.6456	29.5359	58.2704	92.9876	35.3112	21.3256	62.1897	1.54409	Intergenic lncRNA
Linc18	MSTRG.27513	NW_008988471.1:52937-77294	805	22.5835	19.6776	21.6193	44.0805	38.0334	51.8501	21.2935	44.6547	1.0684	Intergenic lncRNA
Linc19	MSTRG.29095	NW_008988526.1:239781-240432	641	19.6676	26.2047	17.5156	52.6471	51.286	44.443	21.1293	49.4587	1.22698	Intergenic lncRNA
Linc20	MSTRG.33207	NW_008988754.1:54234-197156	262	0	28.8677	29.7725	40.6402	105.373	35.6642	19.5467	60.5591	1.63142	Intergenic lncRNA
Linc21	MSTRG.13996	NW_008988153.1:870362-873106	1222	15.0182	20.7525	21.2662	55.2086	53.5576	66.2022	19.0123	58.3228	1.61713	Intergenic lncRNA
Linc22	MSTRG.244	NW_008988039.1:1693953-1735990	693	18.408	15.7294	20.8704	61.3955	65.6593	87.0149	18.3359	71.3566	1.96037	Intergenic lncRNA
Linc23	MSTRG.30006	NW_008988573.1:127868-129547	1679	15.023	20.3482	18.0576	48.4166	46.892	48.5656	17.8096	47.9581	1.42912	Intergenic lncRNA
Linc24	MSTRG.19251	NW_008988239.1:221574-242474	914	28.0731	17.9709	2.26136	199.861	312.684	39.867	16.1018	184.137	3.51549	Intergenic lncRNA
Linc25	MSTRG.25635	NW_008988404.1:176927-179032	502	15.5488	12.8958	19.8066	33.1034	25.0068	39.8095	16.0837	32.6399	1.02103	Intergenic lncRNA
Linc26	MSTRG.35083	NW_008988923.1:83906-86707	2233	18.0941	11.4673	18.5884	43.214	37.463	40.9459	16.0499	40.541	1.33681	Intergenic lncRNA
Linc27	MSTRG.13274	NW_008988145.1:139408-142509	1127	15.4232	16.6855	15.5331	34.6793	34.3266	38.763	15.8806	35.923	1.17764	Intergenic lncRNA
Linc28	MSTRG.16397	NW_008988190.1:238110-403388	889	16.4639	17.4517	11.6578	64.2108	42.9126	54.2573	15.1911	53.7936	1.8242	Intergenic lncRNA
Linc29	MSTRG.12124	NW_008988130.1:101721-256045	282	8.60307	24.4294	12.1627	20.5822	66.7974	9.22019	15.0651	32.1999	1.09585	Intergenic lncRNA
Linc30	MSTRG.20624	NW_008988268.1:207373-208298	925	16.6762	14.9303	13.4874	44.8786	49.8334	41.5604	15.0313	45.4241	1.59549	Intergenic lncRNA
Linc31	MSTRG.35083	NW_008988923.1:83906-86707	2229	14.0229	16.6094	13.1383	34.1855	45.1599	34.1715	14.5902	37.839	1.37487	Intergenic lncRNA
Linc32	MSTRG.24099	NW_008988356.1:200974-206742	1238	15.9475	14.0868	13.3286	39.0952	46.8768	37.275	14.4543	41.0823	1.50702	Intergenic lncRNA
Linc33	MSTRG.34112	NW_008988827.1:111960-117281	856	12.4902	12.6256	17.8054	91.1527	28.1615	81.2335	14.3071	66.8492	2.22418	Intergenic lncRNA
Linc34	MSTRG.27959	NW_008988487.1:0-835	835	14.541	13.5186	14.8325	30.3524	29.4028	28.9401	14.2974	29.5651	1.04815	Intergenic lncRNA
Linc35	MSTRG.7653	NW_008988084.1:690093-692021	1853	13.4566	13.0341	14.3805	33.1943	30.794	56.0121	13.6237	40.0001	1.55388	Intergenic lncRNA
Linc36	MSTRG.5107	NW_008988063.1:1128857-1129068	211	0	0	40.2803	53.3872	86.5548	24.5507	13.4268	54.8309	2.02988	Intergenic lncRNA
Linc37	MSTRG.7360	NW_008988082.1:641169-645153	1107	14.3701	9.56539	14.8375	25.9949	40.326	40.8322	12.9243	35.7177	1.46655	Intergenic lncRNA
Linc38	MSTRG.24339	NW_008988363.1:80496-87199	1690	9.71	14.4266	14.19	36.6923	41.9688	30.2172	12.7755	36.2928	1.5063	Intergenic lncRNA
Linc39	MSTRG.37084	NW_008989157.1:102639-103012	373	16.4794	9.34057	11.9784	26.1724	34.7969	39.4901	12.5995	33.4865	1.41022	Intergenic lncRNA
Linc40	MSTRG.20973	NW_008988277.1:339085-340096	741	14.3535	14.4436	8.78587	25.4752	23.7199	34.2529	12.5277	27.816	1.1508	Intergenic lncRNA
Linc41	MSTRG.19565	NW_008988245.1:455969-459046	608	20.0388	10.41	7.11775	42.9408	48.1149	32.937	12.5222	41.3309	1.72273	Intergenic lncRNA
Linc42	MSTRG.22716	NW_008988320.1:99002-101318	1057	9.3849	15.2363	12.792	74.4428	59.082	67.2711	12.4711	66.932	2.42411	Intergenic lncRNA
Linc43	MSTRG.12554	NW_008988135.1:308529-308813	284	23.7111	8.864	3.69216	13.9065	33.0436	45.35	12.0891	30.7667	1.34766	Intergenic lncRNA
Linc44	MSTRG.29869	NW_008988563.1:169647-169949	302	8.90985	9.85207	16.6708	120.875	119.364	74.2093	11.8109	104.816	3.14967	Intergenic lncRNA
Linc45	MSTRG.32791	NW_008988726.1:20037-211915	847	12.267	13.5278	8.03746	21.0388	24.0851	29.1978	11.2774	24.7739	1.13538	Intergenic lncRNA
Linc46	MSTRG.35520	NW_008988967.1:48211-49051	840	12.2602	10.5342	10.9382	23.8746	27.1545	31.7476	11.2442	27.5922	1.29508	Intergenic lncRNA
Linc47	MSTRG.325	NW_008988039.1:2239040-2274387	782	12.2633	13.9898	7.16946	284.425	276.158	200.342	11.1409	253.642	4.50886	Intergenic lncRNA
Linc48	MSTRG.35649	NW_008988976.1:100087-103515	1167	12.5571	10.1349	9.95589	20.4917	25.3045	26.0321	10.8826	23.9428	1.13756	Intergenic lncRNA
Linc49	MSTRG.10710	NW_008988115.1:352466-353180	714	13.4487	9.08599	9.9721	59.3333	60.2921	56.8332	10.8356	58.8195	2.44052	Intergenic lncRNA
Linc50	MSTRG.35208	NW_008988932.1:160093-162279	885	8.57935	14.4411	8.3319	29.144	30.8184	23.0611	10.4508	27.6745	1.40495	Intergenic lncRNA
Linc51	MSTRG.22716	NW_008988320.1:99002-101318	1071	11.2029	12.701	6.74243	59.1676	56.6196	44.0174	10.2154	53.2682	2.38252	Intergenic lncRNA
Linc52	MSTRG.26168	NW_008988421.1:62324-63820	779	11.2509	9.46445	9.83421	23.3278	24.9799	15.5426	10.1832	21.2834	1.06354	Intergenic lncRNA

## Sheet: Down
Down-regulated lncRNAs in pear (Pyrus spp.) after 6-h 38°C treatment
tracking_id	gene_id	locus	length	CK_1_0	CK_2_0	CK_3_0	Heat_1_0	Heat_2_0	Heat_3_0	CK_average	Heat_average	logFC
MSTRG.29809.4	MSTRG.29809	NW_008988560.1:190478-192158	415	2957.17	3252.98	2813.41	1459.23	1815.78	1292.67	3007.85	1522.56	-0.982235
MSTRG.3206.1	MSTRG.3206	NW_008988052.1:1614559-1615815	587	1182.27	1072.59	1155.34	484.193	455.802	464.133	1136.73	468.043	-1.28018
MSTRG.29892.1	MSTRG.29892	NW_008988565.1:37496-38676	467	785.641	939.92	788.162	407.412	537.98	309.087	837.908	418.16	-1.00274
MSTRG.29809.2	MSTRG.29809	NW_008988560.1:190478-192158	388	538.348	692.004	478.521	324.134	295.9	127.69	569.624	249.241	-1.19247
MSTRG.14919.1	MSTRG.14919	NW_008988167.1:764208-765427	497	498.762	624.358	535.564	179.302	241.093	165.893	552.895	195.429	-1.50036
MSTRG.12764.2	MSTRG.12764	NW_008988138.1:387980-399284	387	561.26	510.131	553.664	349.383	264.337	183.619	541.685	265.78	-1.02722
MSTRG.3038.1	MSTRG.3038	NW_008988051.1:1462018-1465368	1109	535.807	521.413	472.031	109.889	123.587	110.09	509.75	114.522	-2.15417
MSTRG.10252.4	MSTRG.10252	NW_008988110.1:3381-15838	1142	472.455	520.849	490.163	169.434	162.665	166.739	494.489	166.279	-1.57233
MSTRG.13738.1	MSTRG.13738	NW_008988151.1:179448-182851	406	552.742	384.316	467.802	154.954	135.802	131.721	468.287	140.826	-1.73348
MSTRG.30052.1	MSTRG.30052	NW_008988575.1:74610-77363	1050	476.942	405.278	418.303	96.3776	86.1424	93.5379	433.508	92.0193	-2.23605
MSTRG.34505.1	MSTRG.34505	NW_008988863.1:49773-51852	304	411.577	482.827	402.925	251.604	196.374	175.324	432.443	207.767	-1.05754
MSTRG.29544.1	MSTRG.29544	NW_008988546.1:259088-262218	1147	433.724	409.615	431.998	157.355	153.318	134.33	425.112	148.334	-1.51899
MSTRG.37182.1	MSTRG.37182	NW_008989172.1:81278-81521	243	269.757	278.958	232.543	12.6782	155.373	45.256	260.419	71.1024	-1.87287
MSTRG.6373.1	MSTRG.6373	NW_008988073.1:160771-172851	212	344.428	245.802	128.894	111.602	0	51.7829	239.708	54.4616	-2.13797
MSTRG.21524.1	MSTRG.21524	NW_008988288.1:241601-246051	808	194.085	193.162	207.033	57.7411	46.1912	73.5312	198.093	59.1545	-1.74362
MSTRG.34768.2	MSTRG.34768	NW_008988886.1:127561-136918	3004	189.349	184.824	190.528	24.2056	26.9288	30.1317	188.234	27.0887	-2.79676
MSTRG.19771.1	MSTRG.19771	NW_008988249.1:282918-284267	236	172.735	134.21	256.866	82.6009	150.582	49.6153	187.937	94.2661	-0.995439
MSTRG.2362.1	MSTRG.2362	NW_008988048.1:223064-226003	875	177.297	195.535	189.94	70.222	73.3824	65.5321	187.591	69.7122	-1.42811
MSTRG.6087.3	MSTRG.6087	NW_008988070.1:1217504-1221461	489	171.969	176.635	202.223	72.4799	66.6044	69.3081	183.609	69.4641	-1.4023
MSTRG.23231.1	MSTRG.23231	NW_008988333.1:319325-319576	251	141.244	248.322	145.785	17.8308	26.9945	47.6239	178.45	30.8164	-2.53375
MSTRG.21351.2	MSTRG.21351	NW_008988285.1:52-301983	651	141.474	174.145	175.842	38.2999	41.4789	51.6496	163.82	43.8095	-1.9028
MSTRG.17876.1	MSTRG.17876	NW_008988211.1:662628-664487	1046	158.337	156.565	161.361	26.1323	25.7205	20.849	158.754	24.2339	-2.7117
MSTRG.16877.1	MSTRG.16877	NW_008988198.1:77480-105451	1188	137.772	163.61	159.825	32.9725	24.9913	33.0816	153.736	30.3485	-2.34076
MSTRG.21736.1	MSTRG.21736	NW_008988293.1:334745-337493	695	146.631	138.756	152.44	85.9816	56.4084	71.5143	145.942	71.3014	-1.0334
MSTRG.6251.1	MSTRG.6251	NW_008988072.1:454117-457466	932	144.066	144.092	149.113	56.8771	49.1038	51.1207	145.757	52.3672	-1.47683
MSTRG.10861.1	MSTRG.10861	NW_008988116.1:481930-485225	963	151.031	139.006	136.171	53.4342	62.1417	52.0666	142.069	55.8808	-1.34617
MSTRG.28696.1	MSTRG.28696	NW_008988510.1:296418-299943	732	136.588	139.894	136.515	71.384	63.7334	74.0243	137.666	69.7139	-0.981651
MSTRG.16098.1	MSTRG.16098	NW_008988186.1:244696-245223	527	116.782	135.909	143.959	55.3507	50.0361	57.2446	132.217	54.2105	-1.28626
MSTRG.4255.1	MSTRG.4255	NW_008988058.1:1082956-1084720	880	136	147.978	111.627	38.3155	41.5613	35.8701	131.868	38.5823	-1.77309
MSTRG.29.5	MSTRG.29	NW_008988039.1:233977-236350	324	116.65	139.371	139.155	69.4831	56.1175	58.0654	131.725	61.222	-1.10541
MSTRG.36343.1	MSTRG.36343	NW_008989049.1:26086-30471	214	17.0885	244.095	112.841	22.0259	35.1803	40.1774	124.675	32.4612	-1.94138
MSTRG.24401.2	MSTRG.24401	NW_008988365.1:46712-53435	1582	116.354	128.592	116.031	52.0744	46.6037	48.4263	120.326	49.0348	-1.29507
MSTRG.22343.1	MSTRG.22343	NW_008988309.1:456330-458648	992	136.823	109.702	109.418	38.6669	43.5021	41.5089	118.648	41.226	-1.52506
MSTRG.1473.1	MSTRG.1473	NW_008988041.1:3408397-3415027	2150	118.21	111.332	115.906	44.7403	61.0252	40.3657	115.149	48.7104	-1.2412
MSTRG.28588.1	MSTRG.28588	NW_008988506.1:12441-69978	203	121.564	109.323	113.963	0	0	35.4947	114.95	11.8316	-3.28029
MSTRG.2064.1	MSTRG.2064	NW_008988046.1:566546-567561	568	102.846	122.156	104.304	52.5313	61.3872	43.0427	109.769	52.3204	-1.06902
MSTRG.22222.1	MSTRG.22222	NW_008988304.1:443122-445735	639	111.538	98.2902	93.8206	29.0253	37.3877	33.447	101.216	33.2867	-1.60442
MSTRG.34366.1	MSTRG.34366	NW_008988848.1:13944-19286	1854	106.606	96.9119	94.5672	14.4113	12.5303	19.6503	99.3617	15.5306	-2.67757
MSTRG.24273.1	MSTRG.24273	NW_008988362.1:42535-44737	1003	92.1378	96.2171	82.9083	36.0781	34.8571	28.1522	90.4211	33.0291	-1.45292
MSTRG.24998.4	MSTRG.24998	NW_008988383.1:123616-125578	924	83.2185	96.9211	85.509	42.8381	50.9824	25.8098	88.5495	39.8768	-1.15094
MSTRG.38238.1	MSTRG.38238	NW_008989333.1:17204-25004	1091	81.6768	91.3819	89.6012	13.9169	8.46066	12.6682	87.5533	11.6819	-2.90588
MSTRG.20148.1	MSTRG.20148	NW_008988257.1:51878-52885	360	25.6335	128.695	102.329	23.5763	28.5723	16.6295	85.5525	22.926	-1.89982
MSTRG.16493.1	MSTRG.16493	NW_008988191.1:453991-518571	1205	85.6084	83.2967	84.2233	24.2418	23.7489	25.6076	84.3761	24.5328	-1.78213
MSTRG.31049.1	MSTRG.31049	NW_008988624.1:102495-106673	520	84.5701	87.1384	80.745	25.4216	20.6946	27.7274	84.1512	24.6145	-1.77347
MSTRG.9697.4	MSTRG.9697	NW_008988104.1:378662-389492	3457	77.7375	81.5777	86.624	26.5147	29.7158	28.426	81.9797	28.2188	-1.53861
MSTRG.18487.1	MSTRG.18487	NW_008988222.1:348863-353617	2130	83.1627	81.0188	76.5247	30.7115	38.1697	36.9359	80.2354	35.2724	-1.1857
MSTRG.21136.2	MSTRG.21136	NW_008988281.1:142518-420836	206	31.7166	0	208.443	79.3446	0	36.4667	80.0532	38.6038	-1.05222
MSTRG.24079.1	MSTRG.24079	NW_008988355.1:394406-395023	617	87.4221	73.359	78.5714	26.1964	23.3837	39.3299	79.7842	29.6367	-1.42872
MSTRG.10835.1	MSTRG.10835	NW_008988116.1:335168-335783	322	84.2629	53.6015	97.8627	33.6035	42.2323	30.3561	78.5757	35.3973	-1.15044
MSTRG.24262.7	MSTRG.24262	NW_008988360.1:441528-444965	1611	90.4765	67.7315	76.4556	16.9164	11.432	12.02	78.2212	13.4561	-2.5393
MSTRG.15129.1	MSTRG.15129	NW_008988170.1:469513-471742	439	72.5221	79.3636	82.1555	37.7794	25.5185	34.6422	78.0137	32.6467	-1.25679
MSTRG.3506.1	MSTRG.3506	NW_008988054.1:1067436-1070787	1708	76.5239	66.71	71.2369	31.0552	34.6767	34.4674	71.4903	33.3998	-1.09791
MSTRG.24262.6	MSTRG.24262	NW_008988360.1:441528-444965	1542	29.2297	96.4814	78.9385	11.3233	17.787	18.1522	68.2165	15.7542	-2.11439
MSTRG.24262.1	MSTRG.24262	NW_008988360.1:441528-444965	1934	62.4417	71.7573	69.3918	19.9407	20.4731	17.1924	67.8636	19.2021	-1.82138
MSTRG.25807.1	MSTRG.25807	NW_008988408.1:166971-167538	205	0	27.9358	175.37	30.6858	0	0	67.7686	10.2286	-2.72801
MSTRG.15905.1	MSTRG.15905	NW_008988183.1:528273-582412	1768	65.8608	69.5967	62.6431	31.67	36.8796	30.8008	66.0335	33.1168	-0.995636
MSTRG.12889.1	MSTRG.12889	NW_008988140.1:818309-818511	202	147.511	35.3184	0	0	60.5361	0	60.9431	20.1787	-1.59463
MSTRG.37744.1	MSTRG.37744	NW_008989254.1:10959-14050	958	60.317	59.9511	58.2071	20.3935	21.3494	22.4803	59.4917	21.4077	-1.47456
MSTRG.3955.1	MSTRG.3955	NW_008988057.1:361002-363624	306	40.5067	71.8748	66.0174	28.5479	4.37873	20.0765	59.4663	17.6677	-1.75096
MSTRG.12764.3	MSTRG.12764	NW_008988138.1:387980-399284	374	29.2723	0.000382219	148.782	0.00230198	0.00193971	44.3322	59.3516	14.7788	-2.00576
MSTRG.5451.1	MSTRG.5451	NW_008988066.1:95713-96459	746	50.9171	70.6684	56.2252	27.9987	19.8957	25.4415	59.2702	24.4453	-1.27775
MSTRG.27527.1	MSTRG.27527	NW_008988471.1:194373-198705	1640	55.8267	63.27	54.2503	22.0329	21.0598	22.2425	57.7823	21.7784	-1.40773
MSTRG.37316.1	MSTRG.37316	NW_008989189.1:79803-84121	761	50.6195	61.7951	59.1438	33.8248	25.6842	27.3557	57.1861	28.9549	-0.981858
MSTRG.19573.1	MSTRG.19573	NW_008988245.1:500621-504172	1357	61.8037	55.4331	53.9579	14.8892	15.8263	26.4942	57.0649	19.0699	-1.58131
MSTRG.7914.1	MSTRG.7914	NW_008988086.1:281227-285080	1901	55.4116	56.9059	58.758	29.2608	28.8312	27.1067	57.0252	28.3996	-1.00573
MSTRG.9455.2	MSTRG.9455	NW_008988101.1:360475-364342	2569	54.2087	59.8735	56.8056	20.8865	20.8049	22.3254	56.9626	21.3389	-1.41653
MSTRG.33090.1	MSTRG.33090	NW_008988746.1:17337-17803	466	49.8992	62.9032	53.9128	21.3517	24.5345	26.8367	55.5717	24.241	-1.1969
MSTRG.17116.2	MSTRG.17116	NW_008988201.1:70953-72221	441	51.7088	67.0025	47.6349	18.1216	11.9607	18.9016	55.4487	16.328	-1.76381
MSTRG.21391.1	MSTRG.21391	NW_008988286.1:881-81827	205	61.4354	73.5338	28.7821	0	0	36.2743	54.5838	12.0914	-2.17449
MSTRG.34087.1	MSTRG.34087	NW_008988827.1:1772-6069	1759	55.7947	58.6362	49.0671	25.9762	15.9674	22.1453	54.4993	21.363	-1.35113
MSTRG.28461.1	MSTRG.28461	NW_008988503.1:14753-15138	385	49.9509	67.6652	45.1437	28.6416	19.4663	24.5804	54.2533	24.2294	-1.16295
MSTRG.1779.1	MSTRG.1779	NW_008988044.1:1214724-1232658	985	52.3605	57.1763	52.1498	23.5894	20.331	13.3136	53.8955	19.078	-1.49826
MSTRG.28550.4	MSTRG.28550	NW_008988505.1:98416-100905	878	57.9514	51.9568	51.561	13.4607	15.698	15.2875	53.8231	14.8154	-1.86113
MSTRG.28385.4	MSTRG.28385	NW_008988499.1:96854-222028	493	57.3077	38.1621	58.3138	27.9844	27.4098	6.73341	51.2612	20.7092	-1.3076
MSTRG.15929.1	MSTRG.15929	NW_008988184.1:66860-76533	298	68.0036	54.5923	30.1904	3.69519	20.4596	10.3068	50.9288	11.4872	-2.14845
MSTRG.16093.1	MSTRG.16093	NW_008988186.1:198850-202801	2110	51.4733	43.0118	58.0619	8.79972	9.44489	13.9776	50.849	10.7407	-2.24313
MSTRG.15096.1	MSTRG.15096	NW_008988169.1:720502-723300	915	44.2681	51.8152	53.233	23.1344	17.5964	19.5391	49.7721	20.09	-1.30886
MSTRG.21764.2	MSTRG.21764	NW_008988294.1:229598-238505	3374	50.7963	54.1725	44.2825	0.0660329	0.0048128	31.3121	49.7504	10.461	-2.24969
MSTRG.24135.1	MSTRG.24135	NW_008988356.1:451058-454644	323	60.8113	37.4886	47.5763	14.2548	15.5927	8.54003	48.6254	12.7958	-1.92603
MSTRG.35692.1	MSTRG.35692	NW_008988981.1:76546-79518	1087	46.0345	48.1928	51.3341	15.4894	17.6956	11.4599	48.5205	14.8816	-1.70506
MSTRG.12226.1	MSTRG.12226	NW_008988131.1:408362-412404	502	51.2183	52.5732	40.9258	22.6528	27.7098	22.628	48.2391	24.3302	-0.987455
MSTRG.9238.1	MSTRG.9238	NW_008988099.1:944787-948004	845	46.2473	54.5969	43.3814	15.4075	23.9619	20.8821	48.0752	20.0838	-1.25926
MSTRG.11564.1	MSTRG.11564	NW_008988122.1:609856-610817	961	41.5165	57.9166	43.946	24.7074	17.7486	20.5973	47.793	21.0178	-1.18519
MSTRG.28073.1	MSTRG.28073	NW_008988490.1:119239-122302	676	53.1578	43.8037	44.3564	17.3011	22.3241	19.357	47.106	19.6607	-1.26059
MSTRG.6394.1	MSTRG.6394	NW_008988073.1:446969-454627	2592	46.4184	48.9065	43.0125	15.9469	17.471	18.8681	46.1125	17.4287	-1.40369
MSTRG.24273.2	MSTRG.24273	NW_008988362.1:42535-44737	1015	46.3348	44.9692	46.0402	13.5797	22.5034	15.7508	45.7814	17.278	-1.40583
MSTRG.36.1	MSTRG.36	NW_008988039.1:274432-275145	215	53.841	31.7475	50.2235	0	0	61.5717	45.2707	20.5239	-1.14127
MSTRG.37803.1	MSTRG.37803	NW_008989260.1:89155-90722	848	45.9085	51.2245	35.8989	29.2852	15.4156	11.1474	44.344	18.6161	-1.25219
MSTRG.4454.1	MSTRG.4454	NW_008988059.1:774657-777737	1456	44.863	41.8388	42.4713	26.5601	21.1624	17.5598	43.0577	21.7608	-0.984542
MSTRG.1610.1	MSTRG.1610	NW_008988042.1:892045-892289	244	43.4936	60.4641	24.3735	20.9802	32.1705	9.36736	42.7771	20.8394	-1.03753
MSTRG.8345.1	MSTRG.8345	NW_008988090.1:269443-270077	405	52.8712	40.4639	34.7732	27.2642	19.1791	18.0314	42.7028	21.4916	-0.990559
MSTRG.27695.1	MSTRG.27695	NW_008988477.1:334457-335250	301	51.2174	46.51	28.1248	21.4856	29.3317	12.6537	41.9507	21.157	-0.987561
MSTRG.15275.2	MSTRG.15275	NW_008988171.1:785815-787491	869	40.1785	40.5106	43.9295	15.0966	14.7997	11.6191	41.5395	13.8385	-1.5858
MSTRG.35155.1	MSTRG.35155	NW_008988928.1:68394-68639	245	42.5024	49.1978	31.7568	30.7284	0	27.4259	41.1523	19.3848	-1.08605
MSTRG.2719.1	MSTRG.2719	NW_008988050.1:580676-584265	931	39.9722	42.0561	40.0574	22.3781	13.3377	14.1306	40.6952	16.6155	-1.29233
MSTRG.21764.11	MSTRG.21764	NW_008988294.1:229598-238505	3021	45.6538	23.7101	52.6044	0.000333759	1.50465	54.4928	40.6561	18.6659	-1.12306
MSTRG.22361.2	MSTRG.22361	NW_008988310.1:313196-316429	562	39.8159	42.8676	39.1395	22.7756	20.0158	13.6544	40.6077	18.8153	-1.10985
MSTRG.5892.2	MSTRG.5892	NW_008988069.1:389097-392251	1867	44.7052	40.0329	35.7583	15.2944	7.15011	18.1696	40.1655	13.538	-1.56894
MSTRG.28254.1	MSTRG.28254	NW_008988496.1:77860-84843	1181	36.4453	46.3004	37.6324	15.6501	16.6419	16.7658	40.126	16.3526	-1.29502
MSTRG.27653.1	MSTRG.27653	NW_008988477.1:31498-34364	1203	40.5822	39.3087	39.8245	15.8512	12.1602	18.9876	39.9051	15.6663	-1.34891
MSTRG.32849.1	MSTRG.32849	NW_008988729.1:171486-173778	1109	45.8307	32.8753	39.9553	18.7718	17.0304	22.905	39.5538	19.5691	-1.01524
MSTRG.6337.3	MSTRG.6337	NW_008988072.1:885921-1108862	1509	31.0731	44.0265	41.0664	14.5636	16.6899	20.7955	38.722	17.3497	-1.15825
MSTRG.50.2	MSTRG.50	NW_008988039.1:371750-374277	1148	38.9525	38.8857	32.2319	15.2764	12.8611	21.6343	36.69	16.5906	-1.14502
MSTRG.25565.1	MSTRG.25565	NW_008988402.1:282940-294406	2834	30.8378	35.0104	40.9427	16.9602	20.6011	4.97029	35.597	14.1772	-1.32818
MSTRG.12084.1	MSTRG.12084	NW_008988129.1:708429-708634	205	105.777	0	0	32.9466	0	0	35.259	10.9822	-1.68282
MSTRG.20710.1	MSTRG.20710	NW_008988270.1:122045-122281	236	26.2716	15.4261	61.958	32.3813	0	0	34.5519	10.7938	-1.67857
MSTRG.1900.1	MSTRG.1900	NW_008988045.1:492438-495433	734	33.1382	34.9428	35.2232	16.6635	15.1481	16.1909	34.4347	16.0008	-1.10572
MSTRG.10611.2	MSTRG.10611	NW_008988114.1:437470-439934	1307	29.4102	33.2416	39.382	11.0714	15.1054	16.1212	34.0113	14.0993	-1.27039
MSTRG.17176.1	MSTRG.17176	NW_008988201.1:510278-511846	431	33.0723	33.9465	34.5117	19.2643	18.1759	11.409	33.8435	16.2831	-1.05551
MSTRG.16219.1	MSTRG.16219	NW_008988188.1:99522-104447	1914	41.7585	36.5973	20.8122	26.8931	16.0495	0.0778531	33.056	14.3402	-1.20485
MSTRG.3755.1	MSTRG.3755	NW_008988055.1:1229070-1233224	1490	34.6744	30.4149	33.7325	12.9124	14.894	16.3787	32.9406	14.7284	-1.16127
MSTRG.12687.1	MSTRG.12687	NW_008988137.1:552985-553193	208	23.8112	28.3896	44.5626	0	48.2091	0	32.2545	16.0697	-1.00516
MSTRG.17491.1	MSTRG.17491	NW_008988206.1:77133-81207	1243	31.3359	32.6974	32.6623	11.4904	16.1106	15.2706	32.2319	14.2905	-1.17343
MSTRG.4838.1	MSTRG.4838	NW_008988062.1:429490-435973	2704	34.2097	33.296	27.732	12.2949	10.9905	14.4573	31.7459	12.5809	-1.33534
MSTRG.16777.1	MSTRG.16777	NW_008988195.1:658762-659024	262	0	35.725	57.9969	0	13.5285	32.4853	31.2406	15.3379	-1.02632
MSTRG.15097.1	MSTRG.15097	NW_008988169.1:726554-730759	1908	30.6661	29.5839	33.4273	11.0171	13.9583	6.04746	31.2258	10.341	-1.59437
MSTRG.38314.3	MSTRG.38314	NW_008989348.1:28101-31765	1183	33.1362	32.1326	27.3957	16.6899	14.0277	9.61027	30.8882	13.4426	-1.20024
MSTRG.23282.1	MSTRG.23282	NW_008988335.1:107827-111118	1622	25.6972	32.716	33.6265	3.48999	21.4089	10.0086	30.6799	11.6358	-1.39872
MSTRG.12427.1	MSTRG.12427	NW_008988134.1:91538-95592	1833	33.6252	29.9752	26.163	14.7567	12.1691	13.7753	29.9211	13.567	-1.14106
MSTRG.30363.1	MSTRG.30363	NW_008988591.1:218993-223948	1818	31.747	27.3904	29.1817	13.8808	11.1103	12.8294	29.4397	12.6068	-1.22356
MSTRG.13469.1	MSTRG.13469	NW_008988146.1:690953-693254	1730	32.0387	25.2094	30.1338	11.1283	11.6892	9.01843	29.1273	10.612	-1.45668
MSTRG.29592.1	MSTRG.29592	NW_008988549.1:146574-149732	1526	24.3242	27.7695	32.7397	10.6712	14.2889	11.5965	28.2778	12.1855	-1.2145
MSTRG.4485.1	MSTRG.4485	NW_008988059.1:1061718-1066028	1402	26.6503	27.349	29.2937	11.3457	11.8406	9.6577	27.7643	10.948	-1.34257
MSTRG.25256.1	MSTRG.25256	NW_008988390.1:328541-328824	283	21.9519	44.6536	16.5797	10.341	0	27.6496	27.7284	12.6635	-1.13068
MSTRG.1672.2	MSTRG.1672	NW_008988042.1:1691086-1693670	960	28.906	28.7889	22.0473	9.58602	12.1354	12.618	26.5807	11.4465	-1.21548
MSTRG.27459.1	MSTRG.27459	NW_008988466.1:256738-260189	1276	29.067	23.3779	25.8763	13.2027	12.0098	13.8899	26.1071	13.0341	-1.00215
MSTRG.13144.4	MSTRG.13144	NW_008988143.1:842766-850343	4302	23.9803	25.4024	28.3005	9.30208	11.0272	16.3305	25.8944	12.2199	-1.0834
MSTRG.13866.1	MSTRG.13866	NW_008988152.1:425101-431001	1390	30.2631	26.0638	20.3064	13.167	9.41052	11.3844	25.5444	11.3206	-1.17405
MSTRG.15026.1	MSTRG.15026	NW_008988168.1:767606-775065	298	21.8054	40.2312	13.5468	21.4861	11.8068	3.78843	25.1945	12.3604	-1.02738
MSTRG.18742.1	MSTRG.18742	NW_008988226.1:635693-638043	933	22.3648	27.523	24.552	6.77324	14.6909	8.96235	24.8133	10.1422	-1.29075
MSTRG.5483.1	MSTRG.5483	NW_008988066.1:342737-346737	1489	25.5731	26.2265	22.0548	11.6456	12.3471	8.62926	24.6181	10.874	-1.17884
MSTRG.36460.3	MSTRG.36460	NW_008989064.1:9-6134	1212	23.9612	25.532	21.6665	10.7126	9.96952	15.1965	23.7199	11.9595	-0.987936
MSTRG.22682.2	MSTRG.22682	NW_008988319.1:323089-327485	903	18.0799	23.241	24.9288	16.9629	1.9336	11.3077	22.0832	10.0681	-1.13316
MSTRG.1567.9	MSTRG.1567	NW_008988042.1:313611-316551	946	17.2611	27.0685	18.3734	3.03789	3.8158	24.5025	20.901	10.4521	-0.999784
MSTRG.7094.1	MSTRG.7094	NW_008988079.1:1112916-1115573	1032	19.3135	19.9974	21.0239	11.2206	12.4729	6.63683	20.1116	10.1101	-0.992229
MSTRG.33459.2	MSTRG.33459	NW_008988775.1:55976-56672	448	17.5858	21.6796	20.9633	9.57631	10.1035	10.8259	20.0762	10.1686	-0.981372
