# Supplementary material for: A long noncoding RNA HILinc1 enhances pear thermotolerance by stabilizing PbHILT1 transcripts through complementary base pairing
Source: Commun Biol. 2022 Oct 26;5:1134. doi: 10.1038/s42003-022-04010-7 (PMC9606298; doi:10.1038/s42003-022-04010-7)
Supplement: Supplementary file 8 — Supplementary Data 5 [file 42003_2022_4010_MOESM8_ESM.xlsx]

## Sheet: 工作表1
Accession	Description	Score
LOC103964698	Ribulose bisphosphate carboxylase/oxygenase activase	260.78
LOC103959998	Chlorophyll a-b binding protein CP26	190
LOC103941593	Elongation factor G	112.99
LOC103940303	Photosystem II 22 kDa protein	86.4
LOC103951967	Heat stress transcription factor A1b	63.25
LOC103965717	Glutathione S-transferase F9-like	45.42
LOC103963951	Carbonic anhydrase 2-like	44.4
LOC103956001	Heat shock 70 kDa protein	31.94
LOC103958948	NAD(P)H dehydrogenase (quinone) FQR1-like	25.07
LOC103927390	Double-strand break repair protein MRE11	4.85
